# Supplementary material for: Multibody Model with Foot-Deformation Approach for Estimating Ground Reaction Forces and Moments and Joint Torques during Level Walking through Optical Motion Capture without Optimization Techniques
Source: Sensors (Basel). 2024 Apr 27;24(9):2792. doi: 10.3390/s24092792 (PMC11086093; doi:10.3390/s24092792)
Supplement: Supplementary file 1 [file sensors-24-02792-s001.zip]

Archive with 2 entries (2 files):
- manuscript_dataset.csv
- manuscript_table.pdf
