# Supplementary material for: Multibody Model with Foot-Deformation Approach for Estimating Ground Reaction Forces and Moments and Joint Torques during Level Walking through Optical Motion Capture without Optimization Techniques
Source: Sensors (Basel). 2024 Apr 27;24(9):2792. doi: 10.3390/s24092792 (PMC11086093; doi:10.3390/s24092792)
Supplement: Supplementary file 1 [file sensors-24-02792-s001.zip › manuscript_dataset.csv]

	Normal	Average gait speed(m/s)	1.2822
	Prediction																														Measurement
Gait cycle(%)	GRF_ant(N/kg)		GRF_med(N/kg)		GRF_ver(N/kg)		GRM_fro(Nm/kg)		GRM_sag(Nm/kg)		GRM_tra(Nm/kg)		Hip_fro(Nm/kg)		Hip_tra(Nm/kg)		Hip_sag(Nm/kg)		Knee_fro(Nm/kg)		Knee_tra(Nm/kg)		Knee_sag(Nm/kg)		Ankle_fro(Nm/kg)		Ankle_tra(Nm/kg)		Ankle_sag(Nm/kg)		GRF_ant(N/kg)		GRF_med(N/kg)		GRF_ver(N/kg)		GRM_fro(Nm/kg)		GRM_sag(Nm/kg)		GRM_tra(Nm/kg)		Hip_fro(Nm/kg)		Hip_tra(Nm/kg)		Hip_sag(Nm/kg)		Knee_fro(Nm/kg)
	Mean	SD	Mean	SD	Mean	SD	Mean	SD	Mean	SD	Mean	SD	Mean	SD	Mean	SD	Mean	SD	Mean	SD	Mean	SD	Mean	SD	Mean	SD	Mean	SD	Mean	SD	Mean	SD	Mean	SD	Mean	SD	Mean	SD	Mean	SD	Mean	SD	Mean	SD	Mean	SD	Mean	SD	Mean
0	-0.000521164	0.001557321	-0.000106671	0.00033996	0.00224047	0.006534111	6.60E-06	3.62E-05	-0.000103546	0.000317725	4.21E-06	2.43E-05	0.043847104	0.107732939	-0.006042516	0.015931272	0.198003477	0.136667866	0.0028911	0.012130242	-0.002674512	0.00686995	-0.063897601	0.021475146	0.000832461	0.002035461	-0.003233868	0.008373046	0.039804746	0.081456468	1.28E-07	1.14E-06	-1.27E-07	1.09E-06	-1.16E-05	1.20E-05	4.66E-07	6.40E-07	-6.23E-07	9.66E-07	1.93E-08	1.63E-07	-0.0200805	0.0640095	0.0101833	0.00826407	0.0473549	0.150638	0.0140851
0.1	-0.000592213	0.002162694	-0.000109404	0.00045033	0.002399196	0.008989844	1.53E-05	4.99E-05	-0.0001278	0.000426504	3.80E-06	3.20E-05	0.050436607	0.114526303	-0.00713033	0.016988053	0.20277054	0.145544355	0.005122277	0.013558016	-0.001978426	0.007576233	-0.068143409	0.023713123	4.71E-05	0.002630111	-0.002516279	0.009152172	0.044790155	0.086790416	-1.88E-06	3.73E-06	2.61E-07	2.42E-06	2.90E-05	1.83E-05	-1.12E-06	9.91E-07	1.63E-06	1.81E-06	-5.28E-09	5.02E-07	-0.0257961	0.0680906	0.0116286	0.00889003	0.0239161	0.170264	0.0165493
0.2	-0.000671142	0.002931363	-0.000109674	0.000587183	0.002550787	0.012101495	2.66E-05	6.78E-05	-0.000156995	0.000561886	3.11E-06	4.14E-05	0.05694074	0.118406217	-0.008235548	0.017635649	0.201442279	0.151432488	0.007784045	0.015770348	-0.00099116	0.008603907	-0.071030629	0.026010853	-0.000972167	0.003931477	-0.001477719	0.010157588	0.049393456	0.090154278	-1.15E-05	2.37E-05	2.95E-06	1.69E-05	0.00022234	0.000118246	-8.56E-06	6.99E-06	1.20E-05	1.30E-05	-3.03E-08	3.23E-06	-0.0322465	0.0710958	0.0129914	0.0093163	-0.00759517	0.189312	0.0190466
0.3	-0.000791227	0.003891018	-0.000115304	0.00075468	0.002856695	0.015988739	3.95E-05	9.03E-05	-0.00019501	0.00072807	2.48E-06	5.25E-05	0.063338131	0.1196385	-0.009356377	0.017923404	0.194219634	0.154640568	0.010841263	0.019010748	0.00026562	0.010079242	-0.072601807	0.028517548	-0.002206282	0.005744432	-0.000142238	0.01153486	0.053604679	0.091682831	-3.83E-05	8.09E-05	1.07E-05	5.95E-05	0.000781029	0.000409072	-3.04E-05	2.57E-05	4.18E-05	4.64E-05	-1.52E-07	1.12E-05	-0.0394135	0.0732516	0.014241	0.00957833	-0.0466778	0.207758	0.0215009
0.4	-0.00099761	0.005070502	-0.000137121	0.00095699	0.003536617	0.020778841	5.29E-05	0.000117364	-0.000246925	0.000929538	2.44E-06	6.55E-05	0.069649293	0.118763424	-0.010497622	0.017943699	0.181643184	0.155761005	0.014244211	0.023294011	0.001754807	0.012038259	-0.072996272	0.031382232	-0.003624881	0.007920084	0.001448662	0.013364872	0.057462547	0.091677612	-9.61E-05	0.000203718	2.83E-05	0.000152786	0.0020087	0.00104173	-7.88E-05	6.79E-05	0.000107157	0.000120317	-3.62E-07	2.83E-05	-0.0472673	0.0749101	0.0153545	0.00974011	-0.0924328	0.225645	0.0238298
0.5	-0.001342421	0.006498679	-0.000187792	0.001198434	0.004844658	0.026599342	6.49E-05	0.000149362	-0.000318569	0.001170976	3.61E-06	8.04E-05	0.075926397	0.116508177	-0.011668824	0.017817056	0.164538032	0.155591676	0.017931073	0.028465981	0.003427149	0.014433784	-0.072432651	0.034711902	-0.005188734	0.010356616	0.0032398	0.015642818	0.061044017	0.090555376	-0.000202981	0.000421385	6.38E-05	0.000316963	0.00425736	0.00218064	-0.000167114	0.00014321	0.0002254	0.000253126	-2.56E-07	5.74E-05	-0.0557672	0.0765062	0.0163174	0.0098831	-0.143631	0.243048	0.0259488
0.6	-0.001877792	0.008202747	-0.000280136	0.001483622	0.007035298	0.033568371	7.40E-05	0.000187657	-0.000415866	0.001457132	6.62E-06	9.75E-05	0.082238904	0.11366895	-0.012881634	0.017670969	0.143938332	0.155023161	0.021830871	0.034297967	0.005225431	0.017171197	-0.071184617	0.038545684	-0.00685271	0.012968457	0.005167107	0.018296758	0.064449776	0.088781978	-0.000379007	0.000769302	0.000126641	0.00058032	0.00796571	0.00402458	-0.000312076	0.000265421	0.000416778	0.000467556	5.16E-07	0.000102388	-0.0648636	0.0784875	0.0171238	0.0100882	-0.198801	0.260023	0.0277751
0.7	-0.002647764	0.010206146	-0.000425155	0.00181744	0.01032389	0.041784389	7.89E-05	0.000234774	-0.000544088	0.001792624	1.20E-05	0.000117219	0.088657594	0.110981125	-0.014146903	0.01761596	0.120998653	0.154905322	0.025866744	0.040546931	0.007089094	0.020139429	-0.069552669	0.042853888	-0.00856905	0.015676332	0.0071629	0.021220228	0.067787939	0.086803094	-0.000646477	0.00128118	0.0002304	0.000967991	0.0136233	0.00678292	-0.000530477	0.000445731	0.000700197	0.000783801	2.68E-06	0.000165333	-0.0744996	0.0812295	0.017776	0.0104144	-0.256339	0.276581	0.0292309
0.8	-0.003657488	0.012438705	-0.000627409	0.002199622	0.014740267	0.050929922	7.90E-05	0.000296102	-0.000704293	0.002175063	2.00E-05	0.000140481	0.095227748	0.108985762	-0.015469405	0.017720689	0.096913024	0.155902557	0.029955142	0.046983667	0.008957453	0.023230343	-0.067829299	0.047554063	-0.010289278	0.018407507	0.009159746	0.024299956	0.071152367	0.084977042	-0.00102864	0.00198772	0.000393304	0.00150046	0.0217451	0.0106643	-0.000837766	0.000691219	0.00109101	0.00121738	7.30E-06	0.000246713	-0.0846226	0.0849507	0.0182858	0.0108849	-0.314601	0.292671	0.0302442
0.9	-0.00483246	0.014969829	-0.000867851	0.002643954	0.019992016	0.061296556	7.71E-05	0.000373477	-0.000892999	0.002612505	2.99E-05	0.000168231	0.101963657	0.108025938	-0.016845034	0.018018557	0.072862437	0.158498648	0.03400542	0.053412028	0.010770414	0.026343084	-0.066279525	0.052540406	-0.011964984	0.02109388	0.011091386	0.027425585	0.074622102	0.083559636	-0.00155128	0.00292802	0.00063559	0.00220454	0.0329173	0.0158925	-0.00124957	0.0010112	0.00160223	0.00178323	1.53E-05	0.000347091	-0.0951908	0.0897353	0.0186757	0.0114754	-0.372007	0.30818	0.0307499
1	-0.005924742	0.017919216	-0.001082854	0.003138078	0.024830651	0.073246562	8.45E-05	0.00045903	-0.001091697	0.003115837	3.82E-05	0.000199755	0.10878337	0.108163145	-0.01824396	0.018499207	0.050045873	0.162926499	0.037911469	0.059651049	0.012466296	0.029386735	-0.065108157	0.057681734	-0.013547242	0.023674198	0.012891597	0.030498456	0.078257352	0.08267829	-0.00224045	0.00413731	0.000981601	0.0030977	0.0476878	0.0226675	-0.00177632	0.00140695	0.00223887	0.00248623	2.79E-05	0.000464754	-0.106223	0.0954741	0.0189907	0.0121518	-0.427075	0.322917	0.0306732
1.1	-0.006995488	0.021311601	-0.001266785	0.003704753	0.029071185	0.087150767	0.000103915	0.000553452	-0.00129541	0.003694883	4.53E-05	0.000235562	0.115671537	0.10930111	-0.019658811	0.019117298	0.02911351	0.16897906	0.04161684	0.065592941	0.014012814	0.032304308	-0.064435543	0.062904838	-0.01500646	0.026112536	0.014523992	0.033454428	0.082052089	0.082363461	-0.00312144	0.00565141	0.00146165	0.00419665	0.0666479	0.0311714	-0.00242548	0.00187547	0.00299793	0.00332477	4.61E-05	0.00059703	-0.117646	0.101981	0.0192563	0.0128812	-0.478685	0.336635	0.0299987
1.2	-0.008229943	0.025126538	-0.001480138	0.004343105	0.033921941	0.102853663	0.000124139	0.000661738	-0.001528642	0.004347919	5.42E-05	0.000276145	0.122676125	0.111261233	-0.0211042	0.019825245	0.010381088	0.176408565	0.045117277	0.071166506	0.015409043	0.035054547	-0.06439868	0.068129615	-0.016340776	0.028382359	0.015987564	0.036246095	0.086008587	0.082547538	-0.00422049	0.00750997	0.00210839	0.00552172	0.0904254	0.0415821	-0.00320144	0.00241437	0.00386863	0.00429317	7.05E-05	0.000741435	-0.129263	0.109009	0.0194719	0.0136152	-0.526078	0.349121	0.0287656
1.3	-0.009679932	0.029375078	-0.001737785	0.005057395	0.039660479	0.120414471	0.000142139	0.000785964	-0.001797454	0.005078249	6.58E-05	0.00032202	0.129773367	0.113806399	-0.022575048	0.020575661	-0.006009707	0.184885242	0.048398769	0.076338067	0.016654402	0.037615226	-0.065025716	0.073301211	-0.017547401	0.030472008	0.017282177	0.038847062	0.090088896	0.083120373	-0.00556396	0.00975049	0.00296109	0.00708293	0.119589	0.0540112	-0.00410135	0.00301001	0.00482897	0.00537492	0.000101519	0.000893543	-0.140944	0.116326	0.0196542	0.0143226	-0.568738	0.360138	0.0270109
1.4	-0.011399918	0.034057601	-0.00205522	0.005852314	0.046566344	0.139853963	0.000154779	0.00092863	-0.002107961	0.005888098	8.11E-05	0.000373868	0.136936992	0.116697739	-0.024066665	0.021328587	-0.0201827	0.194058923	0.051464197	0.08111019	0.017759462	0.039983117	-0.066282479	0.07839016	-0.018632502	0.032384259	0.01841995	0.041251439	0.094238143	0.0839475	-0.00717693	0.0124122	0.00405878	0.00889289	0.154675	0.0685125	-0.00511802	0.00364929	0.00584841	0.00654918	0.000138983	0.00104965	-0.152548	0.123723	0.0198192	0.0149831	-0.606435	0.369465	0.0247923
1.5	-0.013429301	0.039111042	-0.002446563	0.00672921	0.054849326	0.160898072	0.000159109	0.001094329	-0.002464217	0.006773641	0.000101111	0.000432777	0.144138983	0.119710754	-0.02557459	0.022052444	-0.032476915	0.203597772	0.054328853	0.085514681	0.01874239	0.042171815	-0.068082109	0.08338659	-0.019608547	0.034134613	0.019421362	0.043471511	0.09839118	0.084886939	-0.00908451	0.0155328	0.00544326	0.0109647	0.196202	0.085198	-0.00624063	0.00432137	0.0068909	0.00779365	0.000182085	0.00120642	-0.163936	0.131014	0.0199829	0.0155842	-0.639186	0.37691	0.022183
1.6	-0.015798109	0.044458689	-0.002924237	0.007689278	0.064674294	0.183210131	0.000152309	0.001287918	-0.002869337	0.007729451	0.000126761	0.000500027	0.151359972	0.122658687	-0.027096461	0.022726447	-0.043391927	0.213215924	0.05701894	0.089604305	0.019626099	0.044207625	-0.070303172	0.088298241	-0.020492429	0.035747993	0.020311971	0.045533429	0.102485267	0.085807721	-0.0113026	0.0191268	0.00716334	0.0133056	0.244587	0.104071	-0.00745165	0.00500365	0.00790972	0.00908166	0.000229638	0.00135906	-0.174971	0.138043	0.0201595	0.0161184	-0.667202	0.382325	0.0192695
1.7	-0.018501901	0.050175732	-0.003486265	0.008743836	0.076063466	0.207165051	0.000133096	0.001508658	-0.003324839	0.008764196	0.000158478	0.00057621	0.158597963	0.125422947	-0.028632425	0.023345052	-0.05349704	0.222719435	0.059565307	0.093443096	0.020432633	0.046123038	-0.072812349	0.093148158	-0.02130151	0.037253201	0.021116066	0.047470021	0.106478207	0.086608449	-0.0138611	0.0232359	0.00926971	0.0159311	0.30035	0.125142	-0.00873499	0.00568448	0.00885674	0.0103901	0.000279712	0.0015053	-0.18552	0.144714	0.020363	0.01658	-0.690824	0.385587	0.0161472
1.8	-0.02153368	0.056270652	-0.004135177	0.009898739	0.088985385	0.232832607	0.00010023	0.001758076	-0.003833165	0.009879215	0.000196899	0.000662296	0.165853387	0.12793615	-0.030183237	0.023912413	-0.063371617	0.231984184	0.062002637	0.097101507	0.021183995	0.047956971	-0.075475422	0.097966626	-0.022054225	0.038683377	0.021858013	0.04932175	0.110343248	0.087207793	-0.0167861	0.0278863	0.0118146	0.0188542	0.363894	0.148369	-0.0100705	0.00634914	0.00967946	0.0116963	0.000329933	0.00164284	-0.195462	0.150925	0.0206061	0.0169689	-0.71045	0.386645	0.0129155
1.9	-0.024799911	0.062770177	-0.004847796	0.011145344	0.102891918	0.260219801	5.86E-05	0.002031541	-0.004392563	0.011076606	0.000241163	0.000758623	0.173095551	0.130155889	-0.031739834	0.024440022	-0.073466989	0.240988058	0.064351223	0.100631003	0.021891886	0.049741735	-0.078158173	0.10277535	-0.0227623	0.040066339	0.022551386	0.051123672	0.114079705	0.087551231	-0.0201038	0.0330972	0.0148478	0.0220847	0.435403	0.173595	-0.0114335	0.00697836	0.010325	0.0129792	0.000377846	0.00176917	-0.204719	0.15655	0.0209083	0.0172922	-0.726443	0.385542	0.00966058
2	-0.02824064	0.069680523	-0.005596814	0.012483465	0.117160535	0.289390896	1.14E-05	0.002327093	-0.004990669	0.012360907	0.000290566	0.000865707	0.180303868	0.132031743	-0.033298096	0.024917529	-0.0842409	0.249639406	0.066624673	0.104076462	0.022562112	0.051508184	-0.080726583	0.10757243	-0.023430588	0.04142805	0.023201883	0.052909298	0.117671329	0.08762454	-0.0238432	0.0388794	0.0184156	0.0256344	0.515079	0.200701	-0.0128022	0.00756589	0.010743	0.0142224	0.000420291	0.00188435	-0.213218	0.161572	0.021281	0.0175639	-0.739146	0.382256	0.00646747
2.1	-0.031974412	0.076977493	-0.006406556	0.013947038	0.132226538	0.320508054	-4.50E-05	0.002654114	-0.005632234	0.013731425	0.000347247	0.000985956	0.187537157	0.133661327	-0.034874092	0.025368127	-0.096127061	0.257941446	0.068862858	0.107495439	0.023211307	0.053288597	-0.083111449	0.112441605	-0.024073316	0.042794616	0.023826635	0.054712515	0.12112295	0.087431094	-0.0280314	0.0452349	0.0225694	0.029521	0.603113	0.229566	-0.0141547	0.00810162	0.0108834	0.0154181	0.000453982	0.0019886	-0.22082	0.165909	0.0217145	0.0177893	-0.748902	0.376959	0.00345043
2.2	-0.036096272	0.084598057	-0.007316538	0.015530806	0.148815435	0.353187822	-0.000121031	0.003016631	-0.006331229	0.015178874	0.000413608	0.001120364	0.194855426	0.135072872	-0.03648735	0.025799294	-0.109363874	0.265990962	0.071097788	0.110909727	0.023850914	0.055099076	-0.085317465	0.117389132	-0.02470183	0.044178999	0.024437632	0.056551004	0.124463022	0.086971328	-0.0327019	0.0521598	0.0273529	0.0337552	0.699501	0.259867	-0.0154681	0.00857554	0.0106996	0.0165636	0.000475762	0.00208268	-0.227371	0.169503	0.0221857	0.0179673	-0.755964	0.36987	0.000715815
2.3	-0.040625918	0.092367177	-0.008341986	0.017232077	0.167064538	0.386580727	-0.000221408	0.003424013	-0.007086218	0.016683803	0.000490812	0.001270977	0.202262592	0.136298404	-0.038143156	0.026217357	-0.123979967	0.273912219	0.073334608	0.114326914	0.024481232	0.05694667	-0.087349097	0.122416697	-0.025317308	0.045587162	0.025035078	0.058432725	0.127704827	0.086263585	-0.037893	0.0596323	0.0328117	0.038353	0.804342	0.291501	-0.0167242	0.008992	0.0101505	0.0176634	0.000481936	0.00216994	-0.232772	0.172303	0.022677	0.0180986	-0.760444	0.361272	-0.00165524
2.4	-0.045641321	0.100351089	-0.009504387	0.019064472	0.187403581	0.421059421	-0.000352813	0.003875764	-0.007905577	0.018252164	0.000580721	0.001438516	0.209776215	0.137378449	-0.039849702	0.026627479	-0.139890536	0.281825214	0.075579358	0.117736305	0.025102309	0.058826716	-0.089251343	0.127522799	-0.025920817	0.047015735	0.02561873	0.060353294	0.130871817	0.085340479	-0.0436315	0.0675923	0.0389692	0.0433212	0.91728	0.324269	-0.0179007	0.0093521	0.00920465	0.0187224	0.000469465	0.00225299	-0.236901	0.174311	0.0231596	0.0181974	-0.762403	0.351464	-0.00358226
2.5	-0.051153871	0.108530024	-0.010809639	0.021030708	0.209923223	0.456570716	-0.000518576	0.004373402	-0.008789136	0.019880597	0.00068426	0.001623702	0.217374968	0.138345149	-0.041605794	0.027032128	-0.156842668	0.289859667	0.077818552	0.121115336	0.02570717	0.060726712	-0.091082258	0.132695741	-0.026507078	0.048455155	0.026181087	0.062299852	0.133977936	0.084242224	-0.0499591	0.07599	0.0458517	0.0486653	1.03806	0.35793	-0.0189791	0.00966307	0.00783366	0.019752	0.000435285	0.00233544	-0.239668	0.175539	0.0236054	0.0182756	-0.761809	0.340786	-0.00500774
2.6	-0.057163741	0.116886038	-0.012260225	0.023128927	0.234652291	0.493068349	-0.000721314	0.004917559	-0.009735838	0.021565539	0.000802164	0.001826952	0.225020152	0.139227835	-0.043405548	0.027432361	-0.174492784	0.298125848	0.080031143	0.124432418	0.026287221	0.062628034	-0.092909554	0.137916004	-0.027069029	0.049891166	0.02671318	0.064253084	0.137029064	0.083017211	-0.0569296	0.0847773	0.0534868	0.0543893	1.16656	0.392247	-0.019946	0.00994294	0.00601207	0.0207701	0.000375914	0.00242262	-0.241001	0.176021	0.0239844	0.0183505	-0.758597	0.329598	-0.00588947
2.7	-0.063717816	0.125419182	-0.013875599	0.025372622	0.261796625	0.530583644	-0.00096603	0.005513082	-0.010756093	0.023300807	0.000936197	0.002049853	0.23266264	0.140061447	-0.045239775	0.02783268	-0.192474269	0.306701106	0.082199832	0.127652816	0.026838248	0.06451018	-0.094799293	0.143162012	-0.027603141	0.051308239	0.027211457	0.066192049	0.140022582	0.081711165	-0.0645906	0.0938838	0.0618837	0.0604953	1.30233	0.426958	-0.0207856	0.0102086	0.003725	0.0217969	0.000288757	0.00251797	-0.240833	0.175759	0.0242644	0.0184529	-0.752711	0.318313	-0.00619482
2.8	-0.07078127	0.134139177	-0.015644777	0.027762407	0.291070337	0.569124311	-0.001252155	0.006160225	-0.011849395	0.025083457	0.001086536	0.002293229	0.240221199	0.140858846	-0.047088009	0.028232467	-0.210365709	0.315639074	0.08429359	0.130731735	0.027350218	0.066346883	-0.096796187	0.148397613	-0.028101156	0.052686689	0.027666284	0.06808972	0.142953442	0.080369344	-0.0729983	0.103225	0.0710456	0.0669687	1.44497	0.461859	-0.021486	0.0104885	0.000961054	0.022849	0.000171112	0.00262571	-0.239141	0.17478	0.0244218	0.0186151	-0.744093	0.30732	-0.00591967
2.9	-0.078286029	0.143025825	-0.017540836	0.030260098	0.321953645	0.60824075	-0.00157037	0.006852276	-0.013013013	0.026910317	0.001251509	0.002557108	0.247607755	0.141565011	-0.04893075	0.028618013	-0.227823169	0.324895607	0.086278756	0.133615096	0.027811758	0.068108858	-0.098925496	0.153568735	-0.028552837	0.054005876	0.028066123	0.069917156	0.145805741	0.079056119	-0.0822083	0.112714	0.0809434	0.0737691	1.59376	0.496629	-0.0220367	0.0108161	-0.00227575	0.02393	2.12E-05	0.00274874	-0.23593	0.173157	0.0244355	0.018862	-0.732752	0.296873	-0.00507814
3	-0.086264809	0.151954798	-0.019570944	0.032903444	0.354324947	0.647641334	-0.001928265	0.007609079	-0.014226884	0.028764456	0.001432517	0.002843853	0.254766674	0.142185161	-0.050751697	0.028971237	-0.244633964	0.334355604	0.088141648	0.136291467	0.028225031	0.069783714	-0.101189667	0.158619891	-0.028957825	0.055255763	0.028414087	0.071659427	0.148535075	0.077791063	-0.0922717	0.122256	0.0915498	0.0808722	1.74796	0.53099	-0.0224278	0.0112206	-0.00597927	0.0250503	-0.000162484	0.00288832	-0.231198	0.17098	0.0242803	0.019203	-0.718796	0.287237	-0.00368368
3.1	-0.094785219	0.160955933	-0.02174889	0.035708128	0.388633503	0.687514652	-0.002324445	0.008432393	-0.015498463	0.030644915	0.00162997	0.003154247	0.261709964	0.142790738	-0.052550152	0.029310856	-0.260712971	0.343878756	0.089891696	0.138747757	0.028598995	0.071359396	-0.103603485	0.16360474	-0.029322593	0.056428476	0.028720456	0.073303874	0.151123198	0.076604937	-0.103251	0.131734	0.102837	0.0882424	1.90708	0.564913	-0.0226558	0.0117346	-0.0101416	0.0262112	-0.000381455	0.00304623	-0.224923	0.168298	0.0239292	0.0196548	-0.702472	0.278614	-0.00174319
3.2	-0.103924591	0.170032939	-0.024103903	0.038668215	0.425460606	0.727803897	-0.002767702	0.009321872	-0.016837741	0.032545592	0.001845569	0.003487857	0.26846858	0.143349566	-0.054330298	0.029627606	-0.276053789	0.353320639	0.091547614	0.14097453	0.028945992	0.072827778	-0.106186707	0.168482344	-0.029657403	0.057518641	0.028999139	0.074841366	0.153563182	0.075492026	-0.115207	0.141024	0.114758	0.0958334	2.0704	0.598224	-0.0227178	0.0123813	-0.0147444	0.0274065	-0.000636446	0.00322255	-0.21709	0.165205	0.0233557	0.0202118	-0.684114	0.271097	0.000726179
3.3	-0.113720685	0.179174269	-0.026648702	0.041775883	0.46507668	0.768437978	-0.003261728	0.010276718	-0.018244812	0.034461127	0.002079838	0.003844104	0.275070181	0.143847524	-0.056093694	0.029921918	-0.290719349	0.362546619	0.093128837	0.14297424	0.029278171	0.074186501	-0.108926023	0.173226005	-0.029972463	0.058525495	0.029263777	0.076268477	0.155847068	0.074443422	-0.128182	0.149984	0.127239	0.103593	2.23692	0.630856	-0.0226115	0.0131715	-0.0197565	0.0286171	-0.000926809	0.00341574	-0.207725	0.161815	0.0225446	0.0208615	-0.664116	0.264667	0.00369365
3.4	-0.124143529	0.188364337	-0.029372405	0.045006489	0.50733667	0.809365776	-0.003803515	0.011291261	-0.019713178	0.036386129	0.002331923	0.004221125	0.281530379	0.144276574	-0.057838688	0.030195789	-0.304797805	0.3714476	0.094650474	0.14476026	0.029604164	0.075438511	-0.111790665	0.177819193	-0.030275729	0.059452271	0.029523899	0.077586968	0.157978891	0.073438316	-0.14224	0.158547	0.140184	0.111425	2.40558	0.662473	-0.0223392	0.0141076	-0.0251373	0.029809	-0.00125119	0.00362328	-0.196906	0.158256	0.0214934	0.0215804	-0.642906	0.259212	0.00711286
3.5	-0.135292028	0.197609623	-0.032305196	0.04837054	0.552850934	0.850572992	-0.00439995	0.012369966	-0.021252578	0.038314085	0.002603167	0.004619449	0.287905236	0.144628177	-0.059574785	0.030450222	-0.318532662	0.379877247	0.096152262	0.146347295	0.029943892	0.076589293	-0.114745645	0.182254602	-0.030584193	0.060304283	0.029801323	0.078801599	0.159956173	0.072464355	-0.15745	0.166621	0.153525	0.119278	2.57582	0.69321	-0.0219091	0.0151809	-0.0308521	0.0309666	-0.00160808	0.00384372	-0.184689	0.154622	0.0201953	0.0223475	-0.621	0.25458	0.0109502
3.6	-0.147147788	0.206938163	-0.035443402	0.051870169	0.601445137	0.89223725	-0.00504912	0.013513548	-0.022872246	0.040233961	0.002893516	0.005038419	0.294198597	0.144911917	-0.061299127	0.030697995	-0.332082428	0.387797029	0.097655139	0.147758941	0.030307967	0.077648113	-0.117735481	0.186533053	-0.030908256	0.061089588	0.030107986	0.079920753	0.161791044	0.071488112	-0.17386	0.174113	0.167165	0.127085	2.74675	0.72313	-0.0213294	0.0163731	-0.0368555	0.0320672	-0.00199453	0.00407446	-0.171207	0.151	0.0186628	0.0231442	-0.59887	0.250584	0.0151518
3.7	-0.159702953	0.216304415	-0.038781573	0.055498644	0.65301392	0.934053557	-0.00574835	0.014723096	-0.024567113	0.04213253	0.00320204	0.005477548	0.300410216	0.145126339	-0.063009046	0.030939656	-0.345634208	0.395179663	0.099180889	0.149014729	0.030707256	0.078622754	-0.120700724	0.190644411	-0.031258123	0.061815082	0.0304559	0.080951373	0.163491945	0.070494559	-0.191522	0.180969	0.180999	0.134758	2.91766	0.751988	-0.0206168	0.0176634	-0.0430952	0.0330944	-0.00240674	0.00431343	-0.156606	0.147478	0.0169115	0.0239451	-0.57698	0.246968	0.019659
3.8	-0.172876912	0.225650565	-0.042286683	0.059183454	0.70695942	0.975093966	-0.006482869	0.015987865	-0.02633619	0.044007286	0.003526093	0.005935846	0.306495849	0.145202051	-0.064697693	0.031171989	-0.359328264	0.402037365	0.100736744	0.150100928	0.031145237	0.079505295	-0.123583139	0.194559642	-0.03163799	0.062476727	0.030848938	0.081885286	0.165073253	0.069502932	-0.210478	0.187156	0.194904	0.142221	3.08754	0.779963	-0.0197858	0.0190275	-0.0495077	0.0340212	-0.00283943	0.00455721	-0.141077	0.144119	0.0149651	0.0247268	-0.555745	0.243507	0.0244034
3.9	-0.186728595	0.235049122	-0.045958881	0.062957366	0.763517887	1.016057111	-0.007253803	0.017312129	-0.028169576	0.045855671	0.00386478	0.006412085	0.312462562	0.145161211	-0.066367626	0.031387864	-0.373354461	0.408369978	0.102349952	0.151052349	0.031637554	0.080309034	-0.126341715	0.198286082	-0.032060632	0.063084336	0.031303921	0.082734562	0.166526983	0.068500458	-0.23076	0.192669	0.208741	0.149378	3.25536	0.807177	-0.0188533	0.0204408	-0.0560241	0.0348245	-0.00328628	0.00480189	-0.124751	0.141026	0.0128337	0.0254647	-0.535581	0.239939	0.0293393
4	-0.201289208	0.244507478	-0.049808146	0.066814733	0.822825672	1.05701824	-0.008062994	0.018694079	-0.030062137	0.047676346	0.004217854	0.006904747	0.318299916	0.145008259	-0.068020652	0.031587183	-0.387832331	0.414242219	0.10403993	0.151873217	0.032195344	0.08103178	-0.128946512	0.201803704	-0.032535366	0.063636383	0.031832972	0.083495341	0.167850879	0.067499313	-0.252416	0.197509	0.222403	0.15617	3.42061	0.833653	-0.0178426	0.0218815	-0.0625864	0.0355124	-0.00374128	0.00504604	-0.107773	0.138211	0.0105311	0.026131	-0.516832	0.236075	0.0344242
4.1	-0.216573544	0.254069012	-0.053828892	0.070761721	0.885115897	1.098180188	-0.008902246	0.020131953	-0.032013497	0.049468367	0.004583286	0.00741292	0.323997623	0.144847796	-0.069658147	0.031794923	-0.402837113	0.419716532	0.105822854	0.15256768	0.032828604	0.081671006	-0.131380503	0.205206691	-0.033070119	0.064130943	0.032447038	0.08416434	0.169039296	0.066529032	-0.2754	0.201672	0.23573	0.162545	3.58209	0.859896	-0.0167758	0.0233278	-0.0691139	0.0360886	-0.00419643	0.00528771	-0.0902878	0.135684	0.00807223	0.026722	-0.499777	0.231754	0.0396187
4.2	-0.232540079	0.263692094	-0.058005066	0.074742545	0.95018967	1.139268645	-0.009763832	0.021609531	-0.034020923	0.051222536	0.004959047	0.007932219	0.329516929	0.144675173	-0.071277492	0.032007805	-0.418313602	0.424931438	0.10769791	0.153135695	0.033538787	0.082222426	-0.133652713	0.208473487	-0.033666738	0.064564664	0.033147668	0.084736384	0.170104885	0.065598093	-0.299774	0.205284	0.248614	0.168438	3.7395	0.885797	-0.015679	0.0247642	-0.0755482	0.0365704	-0.0046442	0.00552479	-0.0724469	0.133431	0.00547357	0.0272199	-0.484586	0.226897	0.0448755
4.3	-0.249284484	0.273384828	-0.062368548	0.078762433	1.018773879	1.180261805	-0.010654642	0.023127558	-0.036089806	0.05293347	0.005345437	0.008461762	0.334871057	0.14451122	-0.072886589	0.032230769	-0.434286073	0.429966916	0.10968389	0.153565239	0.034337411	0.082677834	-0.135780079	0.211608196	-0.034334153	0.064931246	0.03394781	0.085203157	0.171036342	0.06474547	-0.325534	0.20849	0.260917	0.173781	3.89219	0.911497	-0.0145789	0.0261738	-0.0818155	0.0369693	-0.00507594	0.00575422	-0.0543403	0.131412	0.00273938	0.0276258	-0.471418	0.221465	0.0501731
4.4	-0.266821213	0.283132253	-0.0669224	0.082809959	1.091015826	1.221023494	-0.011571799	0.024682525	-0.03821937	0.054592896	0.005741164	0.008999721	0.340039842	0.144380493	-0.074484756	0.032468577	-0.450691703	0.434907268	0.111782423	0.153843647	0.035227431	0.083028668	-0.137774755	0.214618773	-0.035074602	0.065223847	0.034850984	0.085556086	0.171831461	0.064002779	-0.352634	0.211457	0.272484	0.17852	4.03911	0.937373	-0.0134981	0.0275431	-0.0878379	0.0372994	-0.0054825	0.00597334	-0.0360826	0.129579	-0.000118257	0.0279417	-0.46033	0.215472	0.0554803
4.5	-0.285077075	0.292900945	-0.071646097	0.086883967	1.166340539	1.261343972	-0.012506974	0.026273773	-0.040417814	0.05617264	0.006144684	0.009544256	0.344952936	0.144329724	-0.076057688	0.032740511	-0.467377405	0.439873617	0.113974425	0.153963338	0.03620184	0.083269592	-0.139623068	0.217522307	-0.035882884	0.065438212	0.035850165	0.085790366	0.172497784	0.063376678	-0.381053	0.214337	0.283205	0.182623	4.1801	0.963116	-0.0124662	0.0288602	-0.0935603	0.0376078	-0.00585563	0.00618135	-0.017833	0.127884	-0.00307261	0.0281881	-0.451261	0.208987	0.0607533
4.6	-0.304091929	0.30274783	-0.076542656	0.090970492	1.245061157	1.30160963	-0.013459234	0.027892908	-0.042683406	0.057680468	0.0065547	0.010093209	0.349623483	0.144355842	-0.077607068	0.033037591	-0.484278079	0.444875562	0.116263439	0.153903973	0.037261805	0.083391133	-0.141343203	0.220305648	-0.036759891	0.0655667	0.036946689	0.085897316	0.17303995	0.062898303	-0.410786	0.217394	0.292976	0.186078	4.31498	0.988879	-0.0115088	0.030117	-0.0989284	0.0379338	-0.00618749	0.00637772	0.000340576	0.126328	-0.00611521	0.028377	-0.444168	0.202075	0.0659712
4.7	-0.323826725	0.312634376	-0.081589502	0.095005686	1.326930638	1.341218465	-0.014417916	0.02952821	-0.045018543	0.05912448	0.006969067	0.010645055	0.354031612	0.144413016	-0.079129234	0.033353972	-0.501301208	0.449908433	0.118639845	0.153626527	0.038401945	0.083376011	-0.142943723	0.222942267	-0.037701461	0.065596433	0.038134702	0.085860901	0.173469468	0.062604251	-0.441776	0.220881	0.301676	0.188875	4.44323	1.01494	-0.0106476	0.0313056	-0.103884	0.0383096	-0.00647002	0.00656137	0.0183445	0.124876	-0.00923137	0.0285232	-0.438939	0.194906	0.0711052
4.8	-0.344254405	0.322579084	-0.086774889	0.098981353	1.41186096	1.380294215	-0.015374485	0.031176802	-0.047421446	0.060498144	0.007385072	0.011198229	0.358181933	0.144497847	-0.080622765	0.033685842	-0.518387671	0.454930307	0.121099819	0.153131541	0.039619644	0.083226848	-0.144425915	0.225422113	-0.038705531	0.065529103	0.03941123	0.085685951	0.173794204	0.062505159	-0.473914	0.225071	0.309181	0.190979	4.56431	1.04099	-0.00990372	0.0324173	-0.108371	0.0387534	-0.00669574	0.00672969	0.0361137	0.12356	-0.0124089	0.0286497	-0.435442	0.187663	0.0761335
4.9	-0.365376869	0.332561203	-0.092075758	0.102894422	1.499652623	1.418757776	-0.01632597	0.032839455	-0.049868281	0.061796553	0.007800632	0.01175063	0.362070835	0.144596205	-0.082083606	0.034017302	-0.535503361	0.459851698	0.123638958	0.152414373	0.040912376	0.082942527	-0.145783587	0.227730548	-0.039769781	0.065362713	0.040773232	0.085371586	0.174016882	0.06260924	-0.507115	0.230172	0.315385	0.192395	4.67782	1.0673	-0.009295	0.0334461	-0.112345	0.0392882	-0.00685798	0.00688168	0.0535893	0.122338	-0.0156362	0.0287568	-0.433516	0.180544	0.0810354
5	-0.38716235	0.342557443	-0.097490436	0.106708123	1.59025432	1.456588709	-0.017265361	0.034501395	-0.052358646	0.063021304	0.008213878	0.012299479	0.365727601	0.144704525	-0.0835158	0.03435197	-0.552617287	0.464624622	0.126257142	0.151480351	0.042277803	0.082529091	-0.147025433	0.229841742	-0.040892663	0.065101544	0.042217735	0.084925805	0.174151954	0.062920884	-0.541304	0.236389	0.32022	0.193165	4.78387	1.09398	-0.00883915	0.0343876	-0.115779	0.0399451	-0.00695164	0.00701812	0.0707358	0.121225	-0.0189032	0.02886	-0.432992	0.173808	0.0858011
5.1	-0.409594614	0.352621519	-0.103008135	0.110439876	1.683755231	1.494022221	-0.018186121	0.036165982	-0.054884139	0.064176006	0.008622371	0.012844773	0.369181402	0.1448908	-0.084921022	0.034704142	-0.569769772	0.469125556	0.128959314	0.150334541	0.043716802	0.081992348	-0.148139215	0.231816455	-0.042074374	0.064749089	0.043745352	0.084355928	0.174197299	0.063452991	-0.576396	0.24386	0.32363	0.193316	4.88269	1.12073	-0.00855223	0.035238	-0.118655	0.0407368	-0.00697239	0.00713863	0.0875277	0.120255	-0.0222001	0.0289812	-0.433703	0.167675	0.0904233
5.2	-0.432663551	0.362685848	-0.10863477	0.114079615	1.780227974	1.530414847	-0.019087059	0.037833951	-0.057439883	0.065246092	0.009025077	0.01338539	0.372452752	0.145128168	-0.086304019	0.035066751	-0.586996438	0.473264084	0.131749561	0.148993538	0.0452298	0.081345046	-0.149132993	0.233625309	-0.043315687	0.06431503	0.045356264	0.083676634	0.17416451	0.064215502	-0.61226	0.252654	0.325547	0.192879	4.97415	1.14761	-0.00844393	0.0359931	-0.120949	0.041658	-0.0069166	0.00724246	0.103944	0.119452	-0.0255189	0.0291391	-0.435475	0.162421	0.094895
5.3	-0.456390828	0.372749434	-0.114381239	0.117614985	1.879946395	1.565929044	-0.019970441	0.039500711	-0.060026162	0.066232716	0.009421418	0.013919919	0.375587073	0.14540077	-0.087673068	0.035440786	-0.604360741	0.476971054	0.134638102	0.147476191	0.046820331	0.080601161	-0.150010742	0.235252069	-0.044619187	0.063810068	0.047054063	0.082904149	0.174051249	0.065221373	-0.648703	0.262791	0.325905	0.191876	5.05793	1.17456	-0.00852098	0.0366488	-0.122641	0.0426863	-0.00678145	0.00732789	0.119998	0.118866	-0.0288566	0.0293514	-0.438143	0.158284	0.0992208
5.4	-0.48071554	0.382865675	-0.120228767	0.121057146	1.982512871	1.601101274	-0.020836063	0.041164032	-0.062664319	0.067110717	0.009811449	0.014446669	0.378570571	0.145752081	-0.089022025	0.035846411	-0.621881245	0.480235143	0.137617763	0.145814255	0.048483697	0.07978014	-0.150737599	0.236710525	-0.045981214	0.063249393	0.048833344	0.082060188	0.17386485	0.066454922	-0.685676	0.27422	0.324686	0.190341	5.13455	1.20106	-0.00879058	0.0372031	-0.123733	0.0438039	-0.00656542	0.00739461	0.135649	0.118578	-0.0321941	0.029647	-0.4415	0.155481	0.103393
5.5	-0.505644022	0.39300267	-0.1261808	0.124387557	2.088103351	1.635729368	-0.02168187	0.04282314	-0.065337349	0.067892072	0.010193533	0.014965461	0.381426023	0.146148176	-0.09035576	0.03626965	-0.639631776	0.482997439	0.140694875	0.144028581	0.050222234	0.078896851	-0.15131341	0.237979376	-0.047403183	0.062644323	0.050696393	0.081161504	0.173600283	0.067937734	-0.723038	0.286858	0.321891	0.188362	5.20446	1.22738	-0.00925576	0.0376554	-0.124237	0.0450003	-0.00626897	0.00744362	0.150906	0.118628	-0.0355269	0.0300276	-0.445381	0.154164	0.107412
5.6	-0.53114393	0.40310667	-0.132226305	0.12756328	2.196659092	1.669367675	-0.022505116	0.044471682	-0.068044769	0.068588494	0.01056683	0.01547611	0.384155764	0.146552674	-0.091676801	0.036706661	-0.657666074	0.485240866	0.143868916	0.142131175	0.052035233	0.077961716	-0.151732476	0.239045503	-0.048883997	0.062003216	0.052642084	0.080220274	0.173254072	0.069682017	-0.760686	0.30051	0.317526	0.185987	5.2682	1.25301	-0.00991919	0.0380048	-0.124168	0.046243	-0.0058926	0.00747464	0.165767	0.119026	-0.0388484	0.0304943	-0.449618	0.15439	0.111282
5.7	-0.55711553	0.413139469	-0.138336339	0.130546296	2.307610497	1.701771747	-0.023294798	0.046108023	-0.07079247	0.069207522	0.010929499	0.015979233	0.386723319	0.146918877	-0.092978739	0.037151978	-0.675996049	0.486982057	0.147126371	0.140143138	0.053915775	0.076989425	-0.1519682	0.239888167	-0.050417812	0.061337983	0.054662555	0.079253606	0.172829477	0.071683902	-0.798438	0.314951	0.311589	0.183259	5.32592	1.27772	-0.0107788	0.0382499	-0.123536	0.0474965	-0.00543773	0.0074868	0.180199	0.11979	-0.0421431	0.0310479	-0.454027	0.156126	0.114993
5.8	-0.583534519	0.423071356	-0.144489198	0.133334472	2.420834674	1.732917119	-0.024048943	0.047731177	-0.073556614	0.069738954	0.011279482	0.016473402	0.389120969	0.147255176	-0.094261886	0.03759899	-0.694647234	0.48824337	0.150462098	0.138105496	0.055862477	0.076002259	-0.152018187	0.240526726	-0.052002693	0.060664467	0.056755937	0.078284615	0.1723169	0.073929548	-0.836045	0.330073	0.304082	0.180236	5.37732	1.30209	-0.0118251	0.038389	-0.122346	0.0487302	-0.00490729	0.00747945	0.194206	0.120941	-0.0454063	0.031677	-0.458452	0.159252	0.118548
5.9	-0.610313601	0.432849248	-0.150661188	0.135918669	2.535682113	1.762436275	-0.024761236	0.049344788	-0.076319828	0.070187767	0.011615401	0.016959213	0.391301369	0.147525983	-0.095518954	0.03803529	-0.713601971	0.489069575	0.153858415	0.136040943	0.057866729	0.075014651	-0.151865493	0.240935262	-0.053631343	0.059993042	0.058912584	0.07732853	0.171718921	0.076410451	-0.87348	0.345601	0.295072	0.176976	5.42357	1.32549	-0.013057	0.0384249	-0.120638	0.0499175	-0.00430445	0.00745334	0.207752	0.122433	-0.0486237	0.0323603	-0.462729	0.163553	0.121941
6	-0.637473926	0.44247787	-0.156885362	0.138314696	2.65273218	1.7904452	-0.025441473	0.050950938	-0.079077573	0.070559305	0.011937796	0.017437255	0.393318341	0.147752315	-0.096763092	0.038466674	-0.732903085	0.489481604	0.157323201	0.133972628	0.059930964	0.07404237	-0.151538832	0.241132338	-0.055305039	0.059335816	0.061135202	0.076402808	0.171023935	0.079107549	-0.910584	0.361232	0.28462	0.173545	5.46524	1.34773	-0.0144671	0.0383604	-0.118448	0.051042	-0.00363389	0.00740961	0.220894	0.12426	-0.0518004	0.0330957	-0.466776	0.168766	0.125196
6.1	-0.664961118	0.452033389	-0.163146883	0.140544316	2.77189222	1.817373491	-0.026087829	0.052553494	-0.081818797	0.070867303	0.012245359	0.017908759	0.395180265	0.147990669	-0.097994277	0.038901014	-0.752550003	0.48948749	0.160848363	0.131915673	0.062049974	0.073095291	-0.151033187	0.241168353	-0.057018422	0.058699335	0.063417875	0.075517532	0.170219857	0.08198709	-0.94716	0.376819	0.272761	0.169993	5.50227	1.36918	-0.0160446	0.0381964	-0.115793	0.0520904	-0.00289995	0.0073488	0.233649	0.126382	-0.0549314	0.0338707	-0.470498	0.174603	0.128325
6.2	-0.692739022	0.46149728	-0.169446008	0.142607771	2.893126677	1.842987048	-0.026703462	0.054154727	-0.084546111	0.071108473	0.012538655	0.018373673	0.396901348	0.14822755	-0.099217705	0.039332742	-0.772507977	0.489091723	0.164426037	0.129887748	0.064217548	0.072185038	-0.150377615	0.241029672	-0.058766447	0.058092705	0.065753705	0.074684538	0.169312686	0.085022936	-0.983128	0.392116	0.259597	0.166359	5.53566	1.38927	-0.0177801	0.0379382	-0.11272	0.0530409	-0.00210879	0.00727157	0.246043	0.128728	-0.0580166	0.0346737	-0.473821	0.180785	0.13134
6.3	-0.720735526	0.470908405	-0.175771943	0.144531198	3.016031223	1.868093782	-0.027295389	0.055753206	-0.087281175	0.07124472	0.012819521	0.018831046	0.398478461	0.148528724	-0.100428966	0.039780802	-0.792712262	0.488359486	0.168037356	0.12792029	0.066421618	0.071331009	-0.149561586	0.240731153	-0.06053922	0.057531633	0.068129484	0.073925313	0.168307131	0.088170585	-1.01831	0.406978	0.245196	0.162692	5.56551	1.4085	-0.0196589	0.0375889	-0.109257	0.0538886	-0.00126651	0.00717888	0.258079	0.131313	-0.0610448	0.0355092	-0.476672	0.18713	0.134248
6.4	-0.748948905	0.480194959	-0.182137684	0.146295429	3.140865233	1.892161096	-0.027866098	0.057350986	-0.089998798	0.07130851	0.013087301	0.019282004	0.39995506	0.148848712	-0.101636871	0.040221117	-0.813137936	0.487241039	0.171678454	0.126015392	0.068657572	0.070537886	-0.148623029	0.240249818	-0.062332367	0.057019856	0.070540251	0.073244477	0.167195088	0.091427122	-1.05267	0.421209	0.229659	0.159045	5.59273	1.42671	-0.0216715	0.0371571	-0.105447	0.0546394	-0.000379178	0.00707379	0.269812	0.134073	-0.064023	0.0363623	-0.479044	0.193372	0.137068
6.5	-0.777340519	0.489324519	-0.188544847	0.14789069	3.267661287	1.915058342	-0.028420379	0.058944417	-0.092696001	0.071309546	0.013342611	0.019726744	0.401363821	0.149180316	-0.102847323	0.04064857	-0.833741434	0.485707766	0.17533992	0.12418227	0.07091784	0.06981363	-0.147587145	0.23958314	-0.064139147	0.056563999	0.072977628	0.072650017	0.165972212	0.094776277	-1.08615	0.434563	0.213093	0.15545	5.61822	1.4434	-0.0238081	0.0366526	-0.101341	0.0552973	0.000546675	0.0069594	0.281287	0.136941	-0.0669553	0.0372236	-0.480944	0.199284	0.139817
6.6	-0.805737648	0.4981886	-0.194933323	0.149244393	3.395250198	1.936251468	-0.02894423	0.060521801	-0.095388167	0.071274752	0.013585199	0.020166069	0.402643981	0.149441318	-0.104046283	0.041048107	-0.854401624	0.483751733	0.178983155	0.122410765	0.073180816	0.069158178	-0.146437423	0.238693727	-0.065942078	0.056165773	0.075417724	0.072142148	0.164652227	0.098208039	-1.11863	0.447067	0.195597	0.151947	5.64212	1.4593	-0.026049	0.0360834	-0.0969743	0.0558729	0.00150322	0.00683903	0.292465	0.139865	-0.0698274	0.0380889	-0.482339	0.20466	0.14248
6.7	-0.83408633	0.5068001	-0.201306733	0.15040205	3.52351624	1.956042646	-0.02943933	0.062091293	-0.098055177	0.071191044	0.013814245	0.020599741	0.403814531	0.149648786	-0.105237161	0.041417263	-0.875057722	0.481356106	0.182595287	0.120737351	0.075438876	0.068590454	-0.145198329	0.237593362	-0.067734481	0.055838888	0.077852214	0.071738668	0.163228361	0.101710166	-1.15004	0.458585	0.177283	0.148568	5.66498	1.47434	-0.0283797	0.0354611	-0.0923855	0.0563782	0.0024832	0.00671654	0.303385	0.14283	-0.0726438	0.0389534	-0.483271	0.209336	0.145071
6.8	-0.862361672	0.515122564	-0.207655121	0.15136208	3.652575369	1.974183362	-0.029915418	0.063651517	-0.100679088	0.071061629	0.014030133	0.02102694	0.404912566	0.149810189	-0.106424564	0.041741548	-0.895679747	0.478434985	0.186169626	0.119171542	0.077686057	0.068115613	-0.143892043	0.236313414	-0.069510455	0.055588587	0.080274573	0.071443207	0.161686509	0.105279274	-1.18025	0.468923	0.158246	0.14534	5.68696	1.48847	-0.0307845	0.0347982	-0.0876095	0.0568278	0.00347978	0.00659635	0.314103	0.145759	-0.075413	0.0398014	-0.483811	0.213155	0.147604
6.9	-0.890515854	0.523153488	-0.213991251	0.15214631	3.782364768	1.99084897	-0.030379313	0.06520143	-0.103251709	0.070902824	0.014234037	0.02144769	0.405964244	0.149921918	-0.107612009	0.042011725	-0.916220173	0.474952803	0.189696268	0.117727575	0.079915085	0.067741377	-0.142536115	0.234843118	-0.07126341	0.05542208	0.082676908	0.071261972	0.16001784	0.108914801	-1.2093	0.478124	0.138607	0.142299	5.70877	1.50204	-0.0332481	0.0341083	-0.0826911	0.0572501	0.00448565	0.00648414	0.324657	0.148572	-0.0781403	0.040618	-0.48403	0.215996	0.150096
7	-0.918544591	0.530897736	-0.220338369	0.152770332	3.913271724	2.006185951	-0.030841744	0.066736956	-0.105770111	0.070719044	0.0144274	0.021861041	0.407034624	0.149998334	-0.108810149	0.042233679	-0.936648806	0.470885887	0.193174536	0.116417852	0.082122715	0.067473428	-0.141170354	0.233218927	-0.072989837	0.055345339	0.08505584	0.071198842	0.158205731	0.112616542	-1.23725	0.486055	0.118489	0.139467	5.73137	1.51455	-0.0357602	0.0334085	-0.0776792	0.0576632	0.00549433	0.00638567	0.335123	0.151249	-0.0808383	0.0414035	-0.484031	0.217796	0.152567
7.1	-0.946334256	0.538436664	-0.226671289	0.153278466	4.04477548	2.020725318	-0.031300989	0.068256141	-0.108227142	0.070517009	0.014609838	0.022266721	0.408113383	0.150091953	-0.110012849	0.042418709	-0.95690544	0.466227825	0.196585054	0.115255476	0.084298348	0.067316166	-0.139787845	0.231495029	-0.074680098	0.055362857	0.087399853	0.071255905	0.156235327	0.116374051	-1.26408	0.492694	0.0980005	0.136879	5.75513	1.52612	-0.0383056	0.0327145	-0.0726095	0.0580875	0.00649916	0.00630647	0.345505	0.153733	-0.083505	0.0421487	-0.483876	0.218508	0.155021
7.2	-0.973792403	0.545855063	-0.232972046	0.153712129	4.1764925	2.035098984	-0.031764471	0.069755882	-0.110645202	0.070257781	0.014784041	0.022662237	0.409202493	0.150259369	-0.111216957	0.042582508	-0.976920658	0.461022221	0.199912048	0.114267944	0.08643061	0.067279716	-0.13839496	0.229715137	-0.076325067	0.055485099	0.089696274	0.07144099	0.154116535	0.120171454	-1.28968	0.498105	0.0772515	0.134556	5.77983	1.53729	-0.0408629	0.0320386	-0.0675054	0.0585384	0.00749251	0.00625105	0.355808	0.156012	-0.0861374	0.0428486	-0.48363	0.218187	0.15746
7.3	-1.000924429	0.553031174	-0.239266834	0.154050462	4.30876799	2.048765956	-0.032240902	0.071231316	-0.113003738	0.069976028	0.014950689	0.023046623	0.410357192	0.150442716	-0.112432403	0.042706935	-0.996668073	0.455284106	0.203155402	0.113450373	0.088517332	0.067360409	-0.137033826	0.227889809	-0.077922275	0.055711233	0.09194323	0.071748863	0.151829737	0.124049541	-1.31416	0.502219	0.0563367	0.132537	5.80622	1.54768	-0.0434236	0.0313981	-0.0624031	0.0590302	0.0084696	0.00622408	0.366093	0.158092	-0.088748	0.0435021	-0.483392	0.216826	0.159899
7.4	-1.027643247	0.559960367	-0.245549365	0.154311887	4.441293084	2.061842925	-0.032733072	0.07267538	-0.115299585	0.069678071	0.015110542	0.023418354	0.411572007	0.150610338	-0.113658491	0.042795319	-1.016085974	0.449107768	0.206300081	0.112811241	0.090550346	0.067560259	-0.135722761	0.226052772	-0.079464744	0.05604405	0.09413198	0.072179575	0.149368006	0.128029032	-1.33757	0.505083	0.0353749	0.130845	5.83479	1.55719	-0.0459734	0.0308087	-0.0573413	0.059578	0.00942424	0.00622955	0.376364	0.159971	-0.0913391	0.0441083	-0.483226	0.214467	0.162336
7.5	-1.053797459	0.566537852	-0.251753934	0.15441389	4.573052572	2.074040216	-0.033229847	0.074066104	-0.117557743	0.069390652	0.015264711	0.023775697	0.412812179	0.150697561	-0.11488566	0.042839102	-1.035074566	0.442582146	0.209317116	0.112325661	0.092511342	0.067867472	-0.134453705	0.224213922	-0.080937832	0.056477051	0.096241943	0.072720054	0.146748374	0.132137413	-1.35994	0.506759	0.014455	0.129511	5.86559	1.56592	-0.0484984	0.0302835	-0.0523436	0.0601878	0.0103514	0.00626973	0.386576	0.16167	-0.0939	0.0446692	-0.48315	0.211185	0.164756
7.6	-1.079387644	0.572782534	-0.257921611	0.154422539	4.70460662	2.085636654	-0.033747335	0.07541179	-0.119762158	0.069111897	0.015414167	0.024117142	0.414153827	0.150752466	-0.116127508	0.042849326	-1.05363356	0.435775694	0.212216482	0.112004995	0.094402712	0.068280823	-0.133267923	0.222442706	-0.082343083	0.057010926	0.09827625	0.073366977	0.1439559	0.136384549	-1.38134	0.507213	-0.00632679	0.128565	5.89907	1.57354	-0.0509902	0.0298341	-0.0474376	0.0608658	0.0112469	0.00634473	0.396789	0.163153	-0.0964442	0.0451754	-0.483263	0.207066	0.167175
7.7	-1.104386444	0.578680862	-0.26405189	0.154346274	4.836132288	2.096637119	-0.034295295	0.076703552	-0.121895901	0.068842093	0.015559329	0.024439883	0.415634036	0.150786192	-0.117389996	0.042827095	-1.071729086	0.428786736	0.214996542	0.11184913	0.096221833	0.068797072	-0.132198327	0.220811866	-0.083678107	0.057643722	0.100232328	0.07411591	0.140981926	0.140797708	-1.40166	0.506651	-0.0268856	0.128014	5.93451	1.58062	-0.0534283	0.0294654	-0.0426304	0.0616023	0.012105	0.00645308	0.407028	0.164432	-0.0989782	0.0456254	-0.483625	0.202216	0.169601
7.8	-1.128705217	0.584190738	-0.270117642	0.15419171	4.967183563	2.106767715	-0.034875832	0.077937078	-0.123954666	0.068591474	0.015700934	0.024742076	0.417244722	0.150783438	-0.118670257	0.042769364	-1.08929374	0.421735278	0.217644731	0.111847394	0.097960239	0.069405803	-0.131257482	0.219357505	-0.084936018	0.058367995	0.102100905	0.074954644	0.137831478	0.145399276	-1.42106	0.505105	-0.0471645	0.127891	5.97241	1.58686	-0.0558091	0.029186	-0.0379401	0.0623934	0.0129238	0.00659299	0.417266	0.165512	-0.101499	0.0460112	-0.48426	0.196732	0.172027
7.9	-1.152335392	0.589337813	-0.276151913	0.153997044	5.098119673	2.11645839	-0.035501288	0.079107553	-0.125932324	0.068372355	0.015840525	0.025021893	0.41903901	0.15077615	-0.11997716	0.042689654	-1.106297206	0.41475695	0.220165216	0.111993821	0.099618131	0.070100842	-0.13048121	0.218120934	-0.08611703	0.059179509	0.103882734	0.075876668	0.134497441	0.150201313	-1.43976	0.502598	-0.0670792	0.128224	6.01375	1.59175	-0.058132	0.0289995	-0.0333947	0.0632399	0.0137016	0.00676083	0.427522	0.166402	-0.104012	0.0463352	-0.485223	0.190748	0.174464
8	-1.175208226	0.594146604	-0.282146088	0.153803339	5.228721736	2.126125142	-0.036176235	0.080210231	-0.127835874	0.068173974	0.015979296	0.025277109	0.421027035	0.150801773	-0.121310769	0.042613992	-1.122667677	0.407995068	0.222550442	0.112280185	0.101190162	0.070874469	-0.129894522	0.217170541	-0.08721713	0.060072687	0.105572332	0.076874313	0.130982801	0.15520234	-1.45774	0.499314	-0.0865818	0.129019	6.05808	1.59537	-0.0603859	0.0289053	-0.0289964	0.0641231	0.0144357	0.00695303	0.437774	0.16713	-0.106515	0.0466036	-0.486531	0.18441	0.17691
8.1	-1.197190629	0.598800598	-0.28806612	0.153683498	5.358363394	2.137040124	-0.036898844	0.081240321	-0.129666647	0.067982089	0.016117128	0.025506023	0.423177729	0.150906483	-0.122658963	0.042564085	-1.138334164	0.401645154	0.224782914	0.112710471	0.102666921	0.071725469	-0.129477439	0.216555164	-0.088228651	0.061045416	0.107159389	0.077946922	0.127291993	0.160375936	-1.4751	0.495377	-0.105609	0.130274	6.10552	1.59784	-0.0625651	0.0289004	-0.0247554	0.0650325	0.0151243	0.00716438	0.447955	0.167773	-0.108991	0.0468232	-0.488183	0.177891	0.179351
8.2	-1.218250019	0.603236172	-0.293910306	0.15361596	5.487128949	2.148142813	-0.03767708	0.08219669	-0.131422879	0.067836487	0.016255407	0.025706926	0.425518363	0.151059706	-0.124027489	0.042540826	-1.153234777	0.395821746	0.22686365	0.113249224	0.104045982	0.072630604	-0.129279407	0.216287074	-0.089150633	0.06207851	0.108641397	0.079068328	0.123442188	0.165740448	-1.49186	0.490958	-0.124109	0.131975	6.15587	1.59933	-0.0646627	0.0289777	-0.0206736	0.0659508	0.0157658	0.0073897	0.458046	0.168327	-0.111442	0.0469952	-0.490201	0.171286	0.181786
8.3	-1.238356726	0.607391997	-0.299669443	0.153586213	5.614888058	2.159748693	-0.038511218	0.083073207	-0.133108129	0.067737596	0.016394924	0.025878489	0.42806929	0.151268271	-0.125418043	0.042553864	-1.167311017	0.390688196	0.228789004	0.113875462	0.105324194	0.073578667	-0.129319767	0.216373918	-0.089980921	0.063161185	0.110014958	0.08022788	0.11943884	0.171299891	-1.50803	0.486241	-0.142048	0.134102	6.20878	1.59973	-0.0666729	0.0291331	-0.0167541	0.0668547	0.0163593	0.00762581	0.468025	0.168865	-0.113865	0.0471276	-0.492606	0.164724	0.18421
8.4	-1.257460257	0.611232768	-0.305342336	0.153577211	5.741662435	2.171628389	-0.039408537	0.083856738	-0.134724522	0.067722995	0.016536715	0.026018895	0.430849471	0.151489886	-0.126832013	0.042610367	-1.180502041	0.386355115	0.230559634	0.114562408	0.106500151	0.074553028	-0.129625511	0.216832496	-0.090718817	0.064279757	0.111278791	0.081409365	0.115289544	0.177038605	-1.52386	0.48118	-0.159405	0.136634	6.26507	1.59854	-0.0686038	0.0293572	-0.013006	0.0677458	0.0169068	0.00786754	0.477866	0.169403	-0.116256	0.0472234	-0.495406	0.15832	0.186621
8.5	-1.275499194	0.61472468	-0.310920039	0.153601859	5.867314265	2.183758347	-0.040371902	0.084549632	-0.136274358	0.067808146	0.016681221	0.026127274	0.433865482	0.151729893	-0.128268557	0.042722504	-1.19275705	0.382932734	0.232175284	0.115287539	0.107573156	0.075537222	-0.130211268	0.217658859	-0.091364408	0.065419274	0.112432335	0.082595492	0.111004068	0.182931152	-1.53943	0.475913	-0.176167	0.139531	6.32466	1.59577	-0.0704549	0.02964	-0.00942534	0.0686123	0.0174089	0.00811105	0.487536	0.169944	-0.118612	0.0472821	-0.498609	0.152181	0.189013
8.6	-1.292495591	0.617895035	-0.316427006	0.153693119	5.992296202	2.196234361	-0.041412872	0.085154589	-0.137741778	0.068001209	0.016828804	0.026202747	0.437164775	0.152009407	-0.129734654	0.042900936	-1.204053116	0.380518982	0.233649611	0.116037718	0.10854981	0.076519792	-0.13111398	0.218853535	-0.091923606	0.066566905	0.113483329	0.083774018	0.106582851	0.188955253	-1.55464	0.470703	-0.192316	0.142737	6.38667	1.59189	-0.0722169	0.0299732	-0.0059986	0.0694323	0.0178647	0.00835362	0.497044	0.170498	-0.120937	0.0473044	-0.502248	0.146395	0.191393
8.7	-1.308387154	0.620721369	-0.321836967	0.153848421	6.116422433	2.208840096	-0.042533253	0.085671695	-0.139119249	0.068317077	0.016978916	0.026244555	0.44073992	0.152305853	-0.131226918	0.043145374	-1.214347101	0.379179234	0.234982997	0.116793405	0.109430755	0.077486654	-0.132345129	0.220401051	-0.092397697	0.067707681	0.1144326	0.08493011	0.102038474	0.195083475	-1.56964	0.465578	-0.207838	0.146208	6.4515	1.58675	-0.0738963	0.0303449	-0.0027252	0.0702106	0.018276	0.00859131	0.506355	0.171066	-0.123225	0.0472896	-0.506323	0.141027	0.193751
8.8	-1.323120442	0.623206645	-0.327141228	0.154102694	6.239438992	2.22157031	-0.043735533	0.086104378	-0.140408996	0.068775977	0.017132198	0.026252741	0.444575842	0.152615646	-0.132740962	0.043462047	-1.223593933	0.378972133	0.236176509	0.117534043	0.110217295	0.078422178	-0.133913655	0.222249152	-0.092788671	0.068825412	0.115281805	0.086047061	0.097386051	0.201279445	-1.58447	0.460581	-0.222749	0.149887	6.51902	1.57987	-0.0754966	0.0307469	0.000400036	0.0709437	0.018645	0.00882239	0.515424	0.171646	-0.125472	0.0472388	-0.51082	0.136125	0.196079
8.9	-1.336621813	0.625424554	-0.332328201	0.154524846	6.361016863	2.235227089	-0.045019758	0.086458183	-0.141618574	0.069371433	0.017288835	0.026227384	0.448648172	0.152972137	-0.134269829	0.043869194	-1.23175284	0.379924641	0.237229312	0.118252052	0.110910652	0.079319396	-0.135820482	0.224377793	-0.093098893	0.069910646	0.116032699	0.08711853	0.092643678	0.207484678	-1.59926	0.455808	-0.237064	0.153713	6.5893	1.57131	-0.077022	0.0311702	0.00338563	0.0716297	0.0189739	0.00904483	0.524204	0.172252	-0.127669	0.0471634	-0.515723	0.131757	0.19837
9	-1.348913004	0.627443847	-0.337407894	0.155136053	6.481434356	2.250359888	-0.046390621	0.086737844	-0.142743696	0.070104271	0.017449181	0.026168677	0.452995566	0.153407911	-0.135815839	0.044368226	-1.238810421	0.382001489	0.238157063	0.118936792	0.111517419	0.08016796	-0.138080083	0.226761783	-0.093334742	0.070951323	0.116692576	0.088133811	0.087827699	0.21363424	-1.61408	0.451247	-0.250796	0.157632	6.66258	1.56115	-0.0784809	0.0316064	0.00623501	0.0722799	0.0192656	0.00925639	0.532697	0.172935	-0.129814	0.0470709	-0.521048	0.127989	0.200625
9.1	-1.35992246	0.629244656	-0.342335745	0.155886727	6.600167119	2.266342338	-0.047838959	0.086944924	-0.143776732	0.071004134	0.017611627	0.026078052	0.457574555	0.15394216	-0.137367264	0.044953661	-1.244727364	0.385142841	0.238954746	0.119550912	0.112037507	0.080943902	-0.140675178	0.229302895	-0.093496594	0.071923581	0.117261166	0.089066294	0.082948224	0.219684415	-1.62848	0.447099	-0.263886	0.161584	6.73649	1.54986	-0.0798511	0.0320498	0.00895877	0.0728701	0.0195165	0.00945613	0.540854	0.173692	-0.131899	0.0469632	-0.526743	0.124827	0.202827
9.2	-1.36966451	0.630863233	-0.347121531	0.156780282	6.717469094	2.282664452	-0.049372775	0.087086294	-0.144717828	0.07209605	0.017777209	0.0259562	0.462408451	0.154564816	-0.138928695	0.045623103	-1.249484807	0.389249956	0.239640606	0.120072701	0.112479816	0.081628668	-0.143639634	0.231963725	-0.09359337	0.072808975	0.117748251	0.089894033	0.078033655	0.225578327	-1.6427	0.44342	-0.276394	0.165516	6.81185	1.53757	-0.081149	0.0324966	0.0115708	0.073416	0.0197316	0.00964381	0.548682	0.174458	-0.133929	0.0468381	-0.532801	0.122262	0.20498
9.3	-1.378163761	0.632240029	-0.351785276	0.157805321	6.833593793	2.299325303	-0.050995595	0.087162878	-0.145559703	0.073395311	0.017945642	0.025804038	0.467515379	0.15523457	-0.140501083	0.046365571	-1.253089957	0.394180794	0.240230181	0.120481367	0.112853715	0.082208312	-0.146981828	0.234693416	-0.093633548	0.073592996	0.118164624	0.090603297	0.073088609	0.23126875	-1.65692	0.440072	-0.288366	0.169382	6.8893	1.52404	-0.0823895	0.0329425	0.0140729	0.073938	0.0199155	0.00981872	0.556202	0.175243	-0.135909	0.0467032	-0.5392	0.120275	0.207085
9.4	-1.385364832	0.63331748	-0.356298457	0.158929285	6.948162137	2.315985588	-0.052701509	0.087175743	-0.146309606	0.074917142	0.018116528	0.025622606	0.472864319	0.155913771	-0.142076535	0.047169452	-1.255531523	0.399767878	0.240725364	0.120749177	0.113161387	0.082664055	-0.150687769	0.237435705	-0.093619977	0.074257865	0.118512509	0.09117382	0.068135136	0.236700346	-1.671	0.437138	-0.299827	0.173141	6.96801	1.50928	-0.0835704	0.0333847	0.0164808	0.0744321	0.0200691	0.00998145	0.563394	0.176027	-0.137835	0.046562	-0.545889	0.118834	0.20913
9.5	-1.391328602	0.634113903	-0.36069306	0.160184305	7.061635191	2.332622016	-0.054496567	0.087143073	-0.146950047	0.0766542	0.018289331	0.025414276	0.478489691	0.156646583	-0.143660062	0.048027104	-1.256827975	0.405854099	0.241149249	0.120865019	0.113415936	0.082984754	-0.154776613	0.240141209	-0.093564671	0.074789991	0.11880686	0.091592443	0.06318544	0.241823073	-1.68503	0.434552	-0.310807	0.176752	7.04824	1.49347	-0.0847025	0.0338209	0.0188007	0.0749164	0.0201959	0.0101316	0.570307	0.17677	-0.139716	0.0464145	-0.55285	0.117883	0.211125
9.6	-1.396008104	0.634665713	-0.364950213	0.161578698	7.17372846	2.349143577	-0.056377127	0.087073174	-0.14747697	0.078617191	0.018462798	0.025181065	0.484345382	0.157367033	-0.145243416	0.048922723	-1.256972765	0.41229952	0.241504221	0.120815801	0.113622066	0.083161851	-0.159240345	0.242769531	-0.093472702	0.075177959	0.119053059	0.091849658	0.058256645	0.246598358	-1.69889	0.432454	-0.321307	0.180189	7.12936	1.47715	-0.0857848	0.0342512	0.0210454	0.0754	0.0202968	0.01027	0.576931	0.177437	-0.141552	0.0462673	-0.560016	0.117354	0.213058
9.7	-1.39942614	0.63492626	-0.369057239	0.163097067	7.284385786	2.365094994	-0.058339348	0.086976941	-0.147884051	0.080805328	0.018636168	0.024925288	0.490425326	0.158082297	-0.146824546	0.049838736	-1.255981038	0.418909281	0.241802481	0.120583115	0.113786565	0.083181481	-0.164074117	0.245282849	-0.093350732	0.075407709	0.119258498	0.091929754	0.053369552	0.250987791	-1.71253	0.430875	-0.331368	0.183429	7.21094	1.46021	-0.08682	0.0346729	0.0232296	0.0758844	0.0203737	0.0103975	0.583284	0.178009	-0.143346	0.0461209	-0.567331	0.117179	0.214927
9.8	-1.401563435	0.634950392	-0.373000521	0.164792397	7.393287589	2.381124603	-0.060375868	0.086872331	-0.148172918	0.083191809	0.018808833	0.024649577	0.496688316	0.158837411	-0.14839415	0.050765112	-1.253858108	0.425513509	0.242047924	0.120170327	0.113913766	0.083043324	-0.169251993	0.247655224	-0.093203607	0.075476275	0.119428092	0.091832956	0.048545561	0.254934239	-1.72614	0.429594	-0.341044	0.186451	7.29391	1.44271	-0.0878281	0.0350865	0.0253524	0.0763943	0.0204319	0.0105138	0.589356	0.178514	-0.145096	0.0459862	-0.574728	0.117308	0.216726
9.9	-1.402459302	0.634756444	-0.376780669	0.166641403	7.500468613	2.397358946	-0.062480585	0.086771606	-0.148335928	0.085771487	0.018979864	0.024356991	0.503129259	0.159652492	-0.149948735	0.051690979	-1.250610711	0.43196089	0.242249499	0.119570271	0.11400958	0.082741504	-0.174762299	0.249881323	-0.093036856	0.075376574	0.119568212	0.091552308	0.043796808	0.258397231	-1.73955	0.428579	-0.350349	0.189246	7.37761	1.42487	-0.0888101	0.0354951	0.0274203	0.0769258	0.0204728	0.0106206	0.595173	0.17898	-0.146805	0.0458728	-0.582148	0.117678	0.218457
10	-1.402157436	0.634277984	-0.380400451	0.168591536	7.605981031	2.413007345	-0.064649794	0.086684701	-0.148362419	0.0885514	0.019148286	0.024050693	0.509740351	0.160515244	-0.151485875	0.052602064	-1.246256081	0.438101735	0.242418667	0.118764478	0.114081879	0.08226398	-0.180598899	0.25193746	-0.092857792	0.07509705	0.119687724	0.091073794	0.039131485	0.26136372	-1.75266	0.427912	-0.359305	0.191815	7.46139	1.40709	-0.0897651	0.0358985	0.0294462	0.0774755	0.0204972	0.0107187	0.600755	0.179397	-0.148475	0.0457857	-0.589551	0.118222	0.220116
10.1	-1.400713992	0.633585695	-0.38388043	0.170633754	7.710038741	2.427823686	-0.066880526	0.086615503	-0.148227039	0.091521151	0.019311971	0.023733439	0.516532265	0.161395866	-0.153005232	0.053483773	-1.240849148	0.44380369	0.242572633	0.117750356	0.114141192	0.081608204	-0.186744513	0.253782626	-0.092675281	0.074633444	0.119798403	0.090394257	0.034547889	0.263807999	-1.76538	0.427566	-0.367906	0.194146	7.54505	1.39011	-0.0906962	0.0362973	0.0314325	0.0780604	0.0205061	0.0108082	0.60614	0.17973	-0.150113	0.0457241	-0.596917	0.118912	0.221711
10.2	-1.398179741	0.632676311	-0.387227022	0.172746372	7.812722307	2.441252785	-0.069171045	0.086576711	-0.147929166	0.094685086	0.019471082	0.023408361	0.523498896	0.162262645	-0.154507506	0.054326203	-1.234415392	0.448972062	0.242722727	0.116520889	0.114193513	0.080768885	-0.193200292	0.255437201	-0.09249533	0.073980801	0.119906639	0.089506122	0.030066962	0.265722539	-1.77771	0.427489	-0.376204	0.196262	7.62854	1.37357	-0.0916106	0.0366905	0.0333886	0.0786803	0.020502	0.0108903	0.61136	0.179932	-0.151725	0.045691	-0.604192	0.119702	0.223244
10.3	-1.394496189	0.631460212	-0.390403366	0.174894905	7.913294662	2.453069853	-0.071505256	0.086566733	-0.147479556	0.098049119	0.019624292	0.023077562	0.53056093	0.163007291	-0.15597857	0.05511788	-1.226957037	0.453508388	0.242852501	0.115059614	0.114232722	0.079740953	-0.199920123	0.256913494	-0.092313033	0.073136164	0.12000534	0.088405367	0.025696192	0.26710873	-1.78962	0.427546	-0.384235	0.198172	7.71193	1.35735	-0.0925167	0.0370795	0.0353171	0.0793376	0.0204874	0.0109655	0.616386	0.180011	-0.153305	0.0456969	-0.611257	0.120545	0.224696
10.4	-1.389788057	0.629906924	-0.393450757	0.177092871	8.012303772	2.463138708	-0.073883022	0.086605985	-0.146857517	0.10159301	0.01977044	0.022745502	0.537765868	0.163699101	-0.157426942	0.055853756	-1.218549148	0.457348538	0.242991317	0.113384814	0.114273905	0.078532919	-0.206905781	0.25821731	-0.092141749	0.072104234	0.120111432	0.087099536	0.021443389	0.267972797	-1.80121	0.427641	-0.392039	0.199885	7.79579	1.34153	-0.0934269	0.0374631	0.0372211	0.0800475	0.0204652	0.0110337	0.621284	0.179937	-0.154859	0.0457433	-0.618152	0.12142	0.226084
10.5	-1.384164524	0.628032331	-0.396400493	0.179317893	8.110130659	2.471185306	-0.076302308	0.086703496	-0.146044651	0.105323223	0.019908358	0.022415788	0.54512833	0.164315933	-0.158855802	0.056524875	-1.209244765	0.460435245	0.243152431	0.111502568	0.114324224	0.077150812	-0.214151046	0.259377494	-0.091987606	0.070889806	0.120232973	0.085595095	0.017306777	0.268329946	-1.81221	0.427929	-0.399596	0.201446	7.87881	1.32624	-0.0943292	0.037838	0.0391089	0.0808012	0.0204337	0.0110955	0.626095	0.179719	-0.156395	0.0458376	-0.624854	0.12228	0.227417
10.6	-1.377638252	0.625825492	-0.399232299	0.181546543	8.206487543	2.476855686	-0.078752452	0.086869994	-0.145033335	0.109238073	0.020036414	0.022092218	0.55260532	0.164828371	-0.160259728	0.057124242	-1.199081057	0.46273229	0.243333368	0.109419257	0.114384469	0.075603094	-0.221625908	0.260418609	-0.091851404	0.069499751	0.120370716	0.083901351	0.013288447	0.268202796	-1.82255	0.428363	-0.406911	0.202862	7.9609	1.31195	-0.0952276	0.0382064	0.0409823	0.0815993	0.0203938	0.011151	0.630823	0.179353	-0.15791	0.045987	-0.631294	0.123098	0.228688
10.7	-1.370194788	0.623307043	-0.401901883	0.183819091	8.300636641	2.480888112	-0.081213732	0.087122664	-0.143832799	0.113323413	0.02015374	0.021778508	0.560126613	0.165287286	-0.161626357	0.057648728	-1.188073034	0.464218949	0.243520097	0.107159345	0.11444692	0.07390615	-0.229277638	0.261378686	-0.091727019	0.067948625	0.120515333	0.082036903	0.009408531	0.267597289	-1.83229	0.42876	-0.414024	0.204155	8.04252	1.29846	-0.0961338	0.0385695	0.0428386	0.0824401	0.0203482	0.0112008	0.635434	0.178902	-0.159396	0.0462029	-0.637391	0.123828	0.229885
10.8	-1.361912571	0.620448941	-0.404422396	0.186100847	8.392638952	2.482906827	-0.08367865	0.087471385	-0.142431268	0.117586453	0.020259205	0.021478803	0.567685818	0.165716573	-0.162956172	0.058101061	-1.176278799	0.464885456	0.243717583	0.104735809	0.114515385	0.072071343	-0.237079213	0.262269438	-0.091617774	0.066246743	0.120671096	0.08001375	0.005663889	0.266548737	-1.84125	0.429106	-0.420936	0.205366	8.12287	1.28561	-0.0970414	0.0389241	0.0446788	0.0832986	0.0202963	0.011245	0.639927	0.178402	-0.160848	0.0464933	-0.643143	0.124433	0.23101
10.9	-1.352920975	0.617229052	-0.406841266	0.188368411	8.482995633	2.482459519	-0.08614788	0.087917811	-0.140810993	0.122041134	0.020351987	0.021196928	0.575320481	0.166065353	-0.164255571	0.058477883	-1.163763304	0.464745126	0.243941096	0.10215699	0.114597302	0.070108535	-0.245027575	0.263127755	-0.091529841	0.064403785	0.120846735	0.077843124	0.002041762	0.265102029	-1.84955	0.429334	-0.427685	0.20651	8.20272	1.2735	-0.0979633	0.0392732	0.0465042	0.0841886	0.0202405	0.0112842	0.644328	0.177855	-0.162272	0.0468587	-0.648591	0.124925	0.232072
11	-1.343291192	0.613655869	-0.409178466	0.190621743	8.571752326	2.479442092	-0.088615598	0.088465469	-0.138962443	0.126701462	0.020431087	0.02093674	0.583023821	0.16630439	-0.165525358	0.058782109	-1.150584723	0.463836793	0.244193166	0.099441042	0.114694299	0.068034327	-0.253100264	0.263979218	-0.091464328	0.062434595	0.121044031	0.075543346	-0.001465391	0.263299094	-1.85701	0.429554	-0.434241	0.207615	8.28137	1.26259	-0.098892	0.0396155	0.0483166	0.0851039	0.0201795	0.0113184	0.648649	0.177259	-0.163664	0.0473003	-0.653716	0.125298	0.233073
11.1	-1.333074134	0.609762556	-0.411436032	0.192840304	8.658731948	2.473581756	-0.091070574	0.089108705	-0.13687276	0.131574087	0.020494468	0.020701298	0.590772957	0.166413524	-0.166762081	0.059015508	-1.136806356	0.462202615	0.244469563	0.096607441	0.114804706	0.065867204	-0.261255482	0.26481355	-0.091419066	0.060355076	0.121260837	0.073135085	-0.004870425	0.261175968	-1.86325	0.42978	-0.440555	0.208718	8.35703	1.2528	-0.0998087	0.0399458	0.0501137	0.0860197	0.0201094	0.0113468	0.652882	0.176593	-0.165021	0.0478135	-0.658486	0.125564	0.234013
11.2	-1.32232103	0.605474203	-0.413601258	0.194975282	8.743674989	2.464342293	-0.093502622	0.089844688	-0.13455632	0.136672852	0.02054237	0.020493329	0.598531847	0.166345606	-0.16796295	0.05917949	-1.122454071	0.459873675	0.244754031	0.093650894	0.114917922	0.063611949	-0.26946616	0.265677378	-0.091385017	0.05817455	0.121484679	0.070624194	-0.008167044	0.258778537	-1.86873	0.42985	-0.446729	0.209826	8.43209	1.24379	-0.100744	0.0402695	0.0518961	0.0869582	0.0200366	0.0113708	0.657019	0.175843	-0.166338	0.0483933	-0.662825	0.125663	0.234883
11.3	-1.31113868	0.600737428	-0.415704747	0.197032726	8.826854414	2.451716269	-0.095907974	0.090674615	-0.132003526	0.141999018	0.020574103	0.02031672	0.606326975	0.16614875	-0.169134296	0.059279902	-1.107616325	0.456895496	0.245061648	0.090608168	0.115040901	0.06129446	-0.277712935	0.266583367	-0.091367672	0.055914564	0.121723108	0.068038611	-0.011362636	0.256149135	-1.87343	0.429801	-0.452775	0.210968	8.50638	1.23524	-0.101697	0.0405849	0.0536669	0.0879158	0.0199611	0.0113906	0.661083	0.175008	-0.167617	0.0490328	-0.666774	0.12562	0.235697
11.4	-1.299645984	0.595561949	-0.4177852	0.19901396	8.908614861	2.43572198	-0.098284994	0.091598638	-0.129202139	0.147564461	0.020589031	0.020174881	0.614178461	0.165835172	-0.170281316	0.059321923	-1.092367786	0.453326426	0.245399244	0.087508741	0.115176495	0.058938762	-0.285980428	0.267546623	-0.091368936	0.053596045	0.121979387	0.06540517	-0.014472051	0.253331824	-1.87725	0.429657	-0.458686	0.212165	8.57944	1.22706	-0.102663	0.0408928	0.0554257	0.0888861	0.019882	0.0114067	0.665102	0.174094	-0.168857	0.049726	-0.67036	0.125427	0.236462
11.5	-1.287880678	0.589965086	-0.419831754	0.200905284	8.988667506	2.416240105	-0.100624628	0.09261416	-0.126153027	0.153377069	0.020586495	0.020070609	0.622043965	0.165407366	-0.17140024	0.059312686	-1.076746981	0.449224264	0.245754929	0.084375135	0.115319752	0.056567868	-0.294236891	0.268578931	-0.09138401	0.051239646	0.122247818	0.062750203	-0.017507415	0.250369162	-1.88014	0.429441	-0.464435	0.213411	8.65117	1.22006	-0.10364	0.041194	0.0571694	0.0898674	0.0197987	0.0114189	0.669066	0.173118	-0.170056	0.0504693	-0.673539	0.125093	0.237177
11.6	-1.275803021	0.583979678	-0.421775319	0.202721196	9.066001346	2.394357557	-0.102902839	0.093729529	-0.122877005	0.159416391	0.020565921	0.020005772	0.629835962	0.164946777	-0.172477035	0.059257996	-1.060765161	0.444640361	0.24609834	0.081247632	0.115453177	0.054212248	-0.30241597	0.269691229	-0.091397997	0.048873218	0.122507607	0.060108806	-0.020451264	0.247281518	-1.88194	0.429179	-0.470007	0.214736	8.72069	1.21392	-0.104616	0.0414857	0.0588949	0.0908261	0.0197093	0.0114271	0.672923	0.172155	-0.171201	0.0512592	-0.676228	0.124603	0.23782
11.7	-1.263559593	0.57760129	-0.423678756	0.204475362	9.141189394	2.369599839	-0.105126196	0.094935872	-0.119366285	0.165698512	0.020527784	0.01998222	0.63760518	0.164387821	-0.173522819	0.059159463	-1.044513904	0.439649148	0.246443652	0.07814112	0.115582958	0.051889243	-0.310516415	0.270856777	-0.091415875	0.046512719	0.122766156	0.057500808	-0.023320285	0.244122937	-1.88282	0.428728	-0.475452	0.216147	8.78895	1.20806	-0.105604	0.0417712	0.0606008	0.0917748	0.019616	0.0114324	0.676693	0.171183	-0.172297	0.0520802	-0.678507	0.123987	0.238405
11.8	-1.251183949	0.570842906	-0.425542904	0.206184127	9.213940469	2.341880825	-0.107288918	0.096223637	-0.115628899	0.172231681	0.020472147	0.020001116	0.645313683	0.163704699	-0.174532897	0.059026339	-1.028037956	0.434326593	0.246780627	0.075076978	0.115705503	0.049621147	-0.318504376	0.272066345	-0.091434408	0.044178932	0.123019709	0.054952376	-0.026127017	0.240934533	-1.88285	0.42801	-0.480785	0.217643	8.8563	1.20247	-0.106608	0.0420537	0.0622847	0.0927152	0.0195196	0.0114353	0.680353	0.170193	-0.173337	0.0529248	-0.680374	0.123268	0.238926
11.9	-1.238839264	0.563706003	-0.427420885	0.20782713	9.284899093	2.311264077	-0.109393307	0.097581338	-0.111658636	0.179007201	0.020398973	0.020063069	0.653016197	0.162925015	-0.175517976	0.058864312	-1.011416613	0.428725134	0.247120266	0.072074664	0.115823789	0.047426919	-0.326380596	0.273324064	-0.09145558	0.041890427	0.123271604	0.052485619	-0.02888492	0.237746784	-1.88178	0.427142	-0.48596	0.219252	8.92145	1.19701	-0.107611	0.0423302	0.0639448	0.09363	0.0194169	0.011436	0.683945	0.169198	-0.174327	0.0537817	-0.681881	0.122478	0.2394
12	-1.226618839	0.556205342	-0.429342087	0.209403836	9.354259877	2.27781918	-0.111438988	0.098996818	-0.107456229	0.186013711	0.020308424	0.020167788	0.66071938	0.162049426	-0.176480825	0.058679391	-0.99471056	0.42290653	0.247462202	0.069153396	0.115937189	0.045325819	-0.334127588	0.274614904	-0.091478189	0.039665933	0.123521137	0.050123076	-0.03160985	0.23458533	-1.87965	0.426112	-0.490962	0.220946	8.9844	1.19214	-0.108607	0.0425996	0.0655783	0.0945242	0.0193072	0.011434	0.687495	0.16819	-0.17527	0.0546413	-0.683031	0.121631	0.239834
12.1	-1.214541209	0.548345179	-0.431291791	0.210881368	9.421570617	2.241309499	-0.11341543	0.100447195	-0.103025602	0.193223559	0.020199628	0.020312719	0.668377544	0.161055091	-0.177413878	0.058472972	-0.977952371	0.416907658	0.247783199	0.066311298	0.116033821	0.043326474	-0.341698072	0.275891526	-0.091490903	0.037517486	0.123754532	0.047877323	-0.034319797	0.231458342	-1.87656	0.42489	-0.495823	0.222724	9.04567	1.1876	-0.109604	0.0428642	0.0671866	0.0954099	0.0191913	0.0114302	0.690989	0.167149	-0.176164	0.055491	-0.683763	0.120737	0.240221
12.2	-1.202658487	0.540097544	-0.433273741	0.2122609	9.486707979	2.201765639	-0.115320629	0.101918191	-0.09838932	0.200613795	0.0200742	0.020496604	0.67597609	0.159952215	-0.178317389	0.058250625	-0.961170646	0.410787715	0.248081461	0.063565002	0.116111578	0.041442089	-0.349082895	0.277152788	-0.091491744	0.03546016	0.123968687	0.045762561	-0.037008062	0.228379622	-1.87253	0.423456	-0.500553	0.224601	9.10506	1.18269	-0.110597	0.0431248	0.0687707	0.096285	0.0190692	0.0114253	0.694431	0.166049	-0.177008	0.0563226	-0.684086	0.119783	0.240564
12.3	-1.191067866	0.531470543	-0.435319853	0.213562918	9.549969742	2.159464753	-0.117157398	0.103395154	-0.093551674	0.208157013	0.019932993	0.020717579	0.68353779	0.15878814	-0.179196807	0.058018718	-0.944441067	0.404592096	0.248369108	0.060950815	0.11617664	0.039695722	-0.356272595	0.278382458	-0.09148558	0.033514852	0.124170437	0.043804014	-0.039683837	0.225359785	-1.8677	0.421679	-0.505182	0.226544	9.16342	1.17753	-0.111596	0.0433847	0.070329	0.0971518	0.0189421	0.0114199	0.697844	0.164892	-0.177805	0.0571311	-0.684051	0.118804	0.240876
12.4	-1.179769747	0.52250199	-0.437400965	0.214783786	9.610750562	2.114648984	-0.118914936	0.104860816	-0.088526132	0.215827905	0.019775815	0.020972544	0.690994691	0.157628728	-0.180043294	0.057791202	-0.927768136	0.398327769	0.248623709	0.058488322	0.116219491	0.038100335	-0.363233767	0.279579281	-0.09146372	0.0316977	0.124348697	0.042016844	-0.042354888	0.222404608	-1.86196	0.419619	-0.509663	0.22855	9.2198	1.17231	-0.112584	0.043641	0.0718572	0.0979916	0.0188078	0.0114139	0.70119	0.163746	-0.17855	0.0579217	-0.683632	0.117821	0.241142
12.5	-1.168748111	0.513327145	-0.439494444	0.215965232	9.668560859	2.069009233	-0.120588123	0.106322946	-0.083344251	0.22355725	0.019604641	0.021256766	0.698315756	0.156416039	-0.180851235	0.057559557	-0.911183852	0.392072568	0.248831169	0.05620153	0.116230735	0.036676538	-0.369934422	0.280709443	-0.091418687	0.030032512	0.124492476	0.040428035	-0.045003054	0.219507008	-1.85511	0.417394	-0.513943	0.230618	9.27298	1.16712	-0.113545	0.0438903	0.0733539	0.0987935	0.0186634	0.0114071	0.704441	0.162603	-0.179238	0.0586863	-0.68281	0.116848	0.241355
12.6	-1.158134669	0.503937637	-0.441646025	0.217107119	9.723847034	2.02182891	-0.122183328	0.107754168	-0.078011061	0.231345205	0.019420472	0.021567381	0.705531238	0.155130875	-0.181627396	0.057324357	-0.89473433	0.38584164	0.248998058	0.054082864	0.116212876	0.035416937	-0.376382746	0.281755075	-0.091352211	0.028517913	0.124604642	0.039028529	-0.047639296	0.216689729	-1.84747	0.414816	-0.518096	0.232721	9.32461	1.16186	-0.114498	0.0441413	0.07482	0.0995739	0.0185123	0.0114013	0.707628	0.161449	-0.179875	0.0594172	-0.681639	0.115897	0.241525
12.7	-1.147999513	0.494382494	-0.443868709	0.218223309	9.776721889	1.973284318	-0.123703113	0.109139436	-0.072539517	0.239156739	0.019224522	0.021900126	0.712636824	0.153795002	-0.182371163	0.057088079	-0.878467954	0.379651989	0.249126284	0.052136312	0.116168435	0.034321538	-0.382562328	0.282691586	-0.091266448	0.027161015	0.124688441	0.037819761	-0.050272349	0.213957688	-1.83907	0.411927	-0.52213	0.234861	9.37455	1.15606	-0.115441	0.0443932	0.0762587	0.100328	0.0183544	0.0113972	0.710754	0.160299	-0.18046	0.0601126	-0.680148	0.114953	0.241657
12.8	-1.138416948	0.484710636	-0.446195186	0.219316877	9.827473498	1.923694101	-0.125152791	0.11046186	-0.066936676	0.246954505	0.019017747	0.022250728	0.71965465	0.152412008	-0.183086942	0.056855194	-0.862429911	0.373533404	0.249222444	0.050362143	0.116100823	0.033385556	-0.388478102	0.283519428	-0.091164105	0.02596453	0.124747908	0.036796739	-0.052909728	0.21131364	-1.82993	0.408712	-0.526045	0.237023	9.42276	1.14959	-0.116368	0.0446456	0.07767	0.101049	0.0181892	0.0113949	0.713831	0.159156	-0.180997	0.0607702	-0.678383	0.114051	0.241759
12.9	-1.129454361	0.474969816	-0.448656966	0.220386087	9.876370745	1.873385036	-0.126537516	0.111703771	-0.06120958	0.254700145	0.018801052	0.022614836	0.726599393	0.150984762	-0.183777188	0.056628733	-0.846653163	0.367509513	0.249291012	0.048756751	0.116012796	0.032599819	-0.394132481	0.284241292	-0.091047153	0.024926882	0.124786304	0.035949129	-0.055561772	0.208757051	-1.82017	0.405228	-0.52984	0.239166	9.46954	1.14322	-0.117282	0.0448987	0.0790574	0.10176	0.0180171	0.0113951	0.716878	0.158017	-0.181487	0.0613883	-0.676373	0.113212	0.241839
13	-1.121141087	0.465202009	-0.451262764	0.221428544	9.923351977	1.822572583	-0.127858211	0.112847387	-0.055371993	0.26235534	0.018575281	0.022987934	0.733451647	0.149503555	-0.184438695	0.056409435	-0.831148361	0.361586827	0.24932396	0.047301087	0.115901156	0.031945957	-0.39951475	0.284851104	-0.090912522	0.024038851	0.124800076	0.035256986	-0.058235894	0.206284268	-1.80967	0.401646	-0.533476	0.241305	9.51382	1.13692	-0.118167	0.04515	0.0804246	0.102461	0.0178358	0.0113979	0.719895	0.156876	-0.181932	0.0619645	-0.674111	0.112436	0.241895
13.1	-1.113451718	0.455429497	-0.453986118	0.222417347	9.967807303	1.77113728	-0.129106393	0.113868794	-0.049439513	0.269870359	0.018340378	0.023364279	0.740159221	0.147953358	-0.185062075	0.05619335	-0.815902607	0.355753933	0.249299581	0.045964916	0.115755135	0.031399722	-0.404597771	0.285315451	-0.090750181	0.023283864	0.124776312	0.034694338	-0.060933163	0.203871471	-1.7986	0.397791	-0.537003	0.243421	9.55653	1.13021	-0.119032	0.0454031	0.0817693	0.103153	0.0176475	0.0114044	0.722846	0.155705	-0.182325	0.0624931	-0.671558	0.111725	0.241914
13.2	-1.106366661	0.44563965	-0.456802031	0.223381515	10.00931956	1.719597878	-0.130278172	0.114745641	-0.043443222	0.277207993	0.01809818	0.023740085	0.746672707	0.146416442	-0.185640844	0.055993886	-0.800910432	0.350038962	0.249226057	0.044788329	0.115582471	0.030966443	-0.409372246	0.285657948	-0.090566495	0.022665697	0.124722768	0.03426015	-0.063642594	0.201516164	-1.7871	0.393602	-0.540444	0.24549	9.59819	1.12306	-0.119886	0.04566	0.0830928	0.103832	0.0174536	0.0114153	0.725694	0.154527	-0.182662	0.0629805	-0.668727	0.111134	0.241895
13.3	-1.099943139	0.435952254	-0.459732633	0.224343514	10.04801828	1.668658269	-0.131380553	0.115473116	-0.037404502	0.28433219	0.017851032	0.024111458	0.753005285	0.144866833	-0.1861787	0.05581002	-0.786201838	0.344448872	0.249103602	0.04376738	0.11538234	0.030633255	-0.413855521	0.285882515	-0.090361583	0.022175009	0.12463868	0.03393982	-0.066352916	0.199211514	-1.77506	0.389207	-0.543759	0.24753	9.63776	1.1153	-0.120712	0.0459203	0.0843933	0.104471	0.0172525	0.0114308	0.72843	0.153344	-0.182941	0.0634262	-0.665658	0.110659	0.241837
13.4	-1.094214777	0.42646843	-0.462777679	0.225303724	10.08400993	1.619732213	-0.132415846	0.11605803	-0.031346833	0.291170197	0.017600749	0.024472674	0.759170141	0.143334229	-0.186676619	0.055631745	-0.77181121	0.338993618	0.248933608	0.042892526	0.115152796	0.030387498	-0.41804016	0.285969908	-0.090134302	0.021800558	0.124521653	0.033720043	-0.06904678	0.19695275	-1.76243	0.384601	-0.546907	0.249507	9.67477	1.10778	-0.121501	0.0461808	0.0856675	0.105088	0.0170433	0.0114506	0.731064	0.15216	-0.183164	0.063824	-0.662358	0.110278	0.241746
13.5	-1.089233208	0.417242469	-0.465966578	0.226230787	10.11764267	1.572301362	-0.133392198	0.116478419	-0.025272088	0.297726795	0.017348089	0.024821589	0.765183578	0.141773671	-0.187137141	0.055458807	-0.757759827	0.333669295	0.248724801	0.042139764	0.114900561	0.030210177	-0.421937147	0.285931555	-0.089890053	0.021521784	0.124379667	0.033578178	-0.07173852	0.194752148	-1.74937	0.37984	-0.54992	0.251399	9.70987	1.1003	-0.122261	0.0464402	0.0869249	0.105687	0.0168269	0.0114751	0.733621	0.150952	-0.183336	0.0641726	-0.658875	0.109989	0.241626
13.6	-1.08499424	0.408344645	-0.469287876	0.227148561	10.1486944	1.526602873	-0.134309217	0.116724836	-0.01919867	0.303979855	0.017094201	0.025155036	0.771009218	0.140191634	-0.187553494	0.055289336	-0.744027682	0.328460865	0.248469777	0.041495321	0.114623161	0.03008348	-0.425539462	0.285776625	-0.089626801	0.021320447	0.124209979	0.033493823	-0.074424409	0.192616166	-1.73587	0.374889	-0.55281	0.253211	9.74285	1.09211	-0.122988	0.0466994	0.0881655	0.106249	0.0166035	0.0115045	0.736088	0.149719	-0.183455	0.064471	-0.655194	0.10978	0.241473
13.7	-1.081530524	0.399826338	-0.472760422	0.22806683	10.17746761	1.482918122	-0.135174747	0.116790615	-0.013136558	0.309907389	0.016840244	0.025470082	0.77665983	0.138595185	-0.187928253	0.055127501	-0.730656149	0.323386216	0.248180076	0.040946596	0.114328749	0.029997893	-0.428849814	0.285494631	-0.089351694	0.021184764	0.124022335	0.033456009	-0.077109426	0.190547293	-1.72218	0.369674	-0.555622	0.254907	9.7748	1.08361	-0.123697	0.0469609	0.089394	0.106804	0.0163756	0.0115398	0.738484	0.148457	-0.183526	0.0647216	-0.651349	0.109668	0.241297
13.8	-1.078870273	0.391731818	-0.476412998	0.228968148	10.20431561	1.441622957	-0.135995777	0.116667107	-0.007089917	0.315486451	0.016586815	0.025764361	0.782163926	0.13699438	-0.188265587	0.054976455	-0.717655684	0.318450015	0.247865798	0.040478608	0.114022891	0.029940845	-0.431891803	0.285120992	-0.089069464	0.021100313	0.123823335	0.03345023	-0.079797403	0.188549726	-1.70825	0.364298	-0.558341	0.256489	9.8053	1.07482	-0.12438	0.0472221	0.090615	0.107356	0.0161425	0.0115807	0.740836	0.147155	-0.183553	0.0649261	-0.647372	0.10967	0.241107
13.9	-1.077009306	0.384101618	-0.48025292	0.229848693	10.22928713	1.40299681	-0.136775724	0.11634815	-0.001068891	0.320699375	0.016334593	0.026035733	0.787511512	0.135385299	-0.188563107	0.05483767	-0.705020123	0.313656627	0.247528038	0.040077892	0.113707962	0.029902517	-0.434669141	0.284670567	-0.088782046	0.021055186	0.123615888	0.033465276	-0.082492495	0.186624728	-1.69397	0.358917	-0.560912	0.257957	9.8333	1.06612	-0.125021	0.0474769	0.0918303	0.107906	0.0159022	0.0116262	0.743151	0.145806	-0.183537	0.0650874	-0.643263	0.109792	0.240903
14	-1.075794792	0.376945411	-0.48421012	0.230692671	10.25103378	1.367167414	-0.137495826	0.115824355	0.004898752	0.32552748	0.0160824	0.026282779	0.792577619	0.13373361	-0.188801572	0.054715409	-0.692652003	0.308947855	0.247118896	0.039680604	0.113360791	0.029850183	-0.437150043	0.284153875	-0.088469677	0.021022252	0.123373211	0.033467274	-0.085178238	0.184762142	-1.67951	0.353404	-0.563374	0.259282	9.85978	1.05745	-0.125633	0.0477276	0.0930395	0.108457	0.0156569	0.011677	0.74534	0.144385	-0.183467	0.0652085	-0.63895	0.110029	0.240652
14.1	-1.075304203	0.370269478	-0.488300946	0.231501971	10.2700536	1.334103242	-0.138162876	0.115083723	0.010806233	0.329943461	0.015832162	0.026502017	0.797408046	0.132149264	-0.188988171	0.054606876	-0.680597422	0.304366868	0.246674191	0.039345599	0.113000923	0.029808851	-0.439354965	0.283553738	-0.088148291	0.021012343	0.123116428	0.033479321	-0.087854562	0.182942084	-1.66479	0.347789	-0.565701	0.260476	9.88394	1.04811	-0.126208	0.0479729	0.0942386	0.108981	0.0154065	0.0117318	0.74744	0.142949	-0.183351	0.0652929	-0.634469	0.110385	0.24037
14.2	-1.075560105	0.364107911	-0.492543145	0.232286614	10.28665823	1.30438273	-0.138786277	0.114135712	0.016629996	0.333925311	0.015586344	0.026692358	0.802025413	0.130616385	-0.189127528	0.054508734	-0.66886741	0.299926987	0.246203198	0.039068866	0.112631755	0.029772907	-0.441313511	0.282878665	-0.087821791	0.021019955	0.122849414	0.033494878	-0.090502497	0.181172164	-1.64996	0.342106	-0.567928	0.26153	9.9065	1.03847	-0.126754	0.048216	0.0954361	0.109495	0.0151525	0.0117914	0.749466	0.141489	-0.183192	0.0653407	-0.629854	0.110835	0.240067
14.3	-1.076535323	0.358498747	-0.496925646	0.233041971	10.30081667	1.278785853	-0.139367571	0.112994683	0.02234663	0.337434627	0.015346359	0.026851728	0.806427191	0.129146909	-0.189218781	0.054417619	-0.657458968	0.295637962	0.245704066	0.038842225	0.112250383	0.029736979	-0.443029321	0.282132268	-0.087488355	0.021039119	0.122568653	0.033507715	-0.09310002	0.179451888	-1.63513	0.336382	-0.570067	0.262411	9.92794	1.02875	-0.127277	0.0484529	0.0966369	0.110006	0.0148956	0.0118557	0.751418	0.139986	-0.18299	0.0653508	-0.625114	0.111364	0.239743
14.4	-1.078222508	0.353472212	-0.501458963	0.233696321	10.31285537	1.256652433	-0.139913132	0.111655645	0.027966119	0.340500128	0.01511171	0.026980728	0.810626167	0.127686512	-0.189262838	0.054330514	-0.646390909	0.291496524	0.245186193	0.03864537	0.111865282	0.029699441	-0.444506309	0.281329574	-0.087154751	0.02106519	0.122284431	0.033517335	-0.095669343	0.177795242	-1.62006	0.33079	-0.572045	0.263136	9.94659	1.01903	-0.127751	0.0486772	0.097841	0.110504	0.014633	0.0119228	0.753329	0.138455	-0.182751	0.065329	-0.620273	0.111953	0.239402
14.5	-1.080584418	0.349039824	-0.506130759	0.23428432	10.32263748	1.237802953	-0.140422903	0.110123576	0.033478514	0.343124401	0.014882841	0.0270794	0.814591808	0.126257442	-0.189254012	0.05424779	-0.635636817	0.28745964	0.244642085	0.0384754	0.111473272	0.029653891	-0.4457395	0.280483278	-0.086818536	0.02109151	0.12199343	0.033517084	-0.098207182	0.176210743	-1.60495	0.325226	-0.57392	0.263686	9.96357	1.00942	-0.128197	0.0488945	0.0990509	0.111	0.0143675	0.0119935	0.755183	0.136908	-0.182473	0.0652773	-0.615318	0.112579	0.239036
14.6	-1.083610989	0.345179041	-0.51094687	0.234797076	10.33039618	1.222115277	-0.140901241	0.108404679	0.038878661	0.345312134	0.014660012	0.027147957	0.818336059	0.124865861	-0.189194868	0.054172681	-0.625209315	0.28354394	0.244080382	0.038326326	0.111079904	0.029600348	-0.446740982	0.279600642	-0.086484574	0.021116792	0.121702189	0.03350718	-0.100713668	0.174702314	-1.58997	0.319665	-0.57574	0.264051	9.97987	0.999591	-0.128625	0.0491056	0.100275	0.111513	0.0141009	0.0120681	0.756993	0.135355	-0.182159	0.0652005	-0.610268	0.113246	0.238654
14.7	-1.087243292	0.341826969	-0.515899608	0.235245414	10.33600708	1.209614262	-0.141349528	0.106508265	0.044159048	0.347070537	0.014443231	0.027186866	0.821832652	0.123474128	-0.189081058	0.054111429	-0.615101392	0.279769193	0.243499489	0.038191625	0.110687653	0.029541262	-0.447504254	0.27869392	-0.086154964	0.021143258	0.12141399	0.033490918	-0.103195899	0.173274232	-1.57505	0.314212	-0.577485	0.264254	9.99481	0.989359	-0.129028	0.0493097	0.101519	0.112043	0.0138323	0.0121457	0.758743	0.133775	-0.181807	0.0651043	-0.605115	0.113975	0.238253
14.8	-1.091477809	0.338987261	-0.520993611	0.235598221	10.33979514	1.200096216	-0.141770112	0.104439038	0.049319409	0.348401888	0.01423212	0.027196825	0.825107466	0.122146777	-0.188916931	0.054064511	-0.605311249	0.276112972	0.242907171	0.038065918	0.11029981	0.029473582	-0.448051952	0.277783582	-0.085832626	0.021166358	0.12113259	0.033464469	-0.10565197	0.171926109	-1.56017	0.308857	-0.579128	0.264271	10.0082	0.979317	-0.129403	0.0495026	0.102776	0.112593	0.0135618	0.0122256	0.760457	0.132209	-0.181421	0.0649932	-0.599884	0.114735	0.237838
14.9	-1.096201347	0.33663542	-0.526180169	0.235832719	10.34102839	1.193230741	-0.142149693	0.102202547	0.054347916	0.349307909	0.014025111	0.027179477	0.828093309	0.12090309	-0.188693216	0.054031804	-0.595761348	0.272527386	0.242274736	0.03790706	0.109901418	0.029377506	-0.448377864	0.27686527	-0.085505029	0.021169813	0.12084063	0.03340759	-0.108066197	0.170649813	-1.54524	0.303697	-0.580632	0.264104	10.0195	0.969808	-0.129741	0.0496836	0.104045	0.113147	0.0132887	0.0123064	0.762079	0.130676	-0.180995	0.0648693	-0.594535	0.115497	0.237386
15	-1.101447273	0.334683062	-0.531487355	0.235970305	10.3402506	1.18858405	-0.142500366	0.099812122	0.059237776	0.34979152	0.013824342	0.027134683	0.830831498	0.11975364	-0.188418673	0.054011061	-0.586484092	0.269041852	0.241628303	0.0377515	0.109505997	0.029269706	-0.448516986	0.27594026	-0.085183888	0.021166225	0.120553245	0.033337877	-0.110434599	0.169442204	-1.53031	0.298716	-0.582026	0.263764	10.0287	0.960242	-0.130048	0.0498574	0.105328	0.1137	0.0130142	0.0123878	0.763631	0.129222	-0.180533	0.0647353	-0.589106	0.116245	0.236914
15.1	-1.107180004	0.333043449	-0.53689666	0.236010617	10.33744256	1.185779177	-0.142820427	0.097279108	0.063984353	0.349831352	0.013630038	0.02706109	0.833322953	0.11872629	-0.188091464	0.053995105	-0.577474371	0.265726512	0.240971216	0.03761266	0.109115051	0.029160072	-0.448463139	0.274992037	-0.084869871	0.021159753	0.120271591	0.033265593	-0.112756314	0.168282126	-1.51553	0.293808	-0.583343	0.263203	10.0369	0.950321	-0.130337	0.0500232	0.106629	0.114267	0.0127398	0.0124702	0.765103	0.127834	-0.180033	0.0645867	-0.583604	0.11697	0.236419
15.2	-1.113367101	0.331710956	-0.542405278	0.235942269	10.33281382	1.184822431	-0.143114149	0.094628969	0.068574535	0.349425348	0.013442871	0.026959827	0.835582012	0.117809319	-0.187713846	0.053983124	-0.568737497	0.262554673	0.240306659	0.037488433	0.108728653	0.029045419	-0.448229929	0.274027593	-0.08456362	0.021150205	0.119995681	0.033186625	-0.115017021	0.167181934	-1.50085	0.289048	-0.584581	0.262449	10.0437	0.940217	-0.130603	0.050182	0.107951	0.114844	0.0124652	0.012553	0.766497	0.126495	-0.179494	0.0644239	-0.578055	0.117646	0.235907
15.3	-1.119968888	0.330621218	-0.548011917	0.235718048	10.32661747	1.185168946	-0.143386215	0.091870597	0.073013676	0.348611581	0.013262415	0.026833667	0.837614085	0.116962374	-0.187285834	0.053974911	-0.560258688	0.259534988	0.239639646	0.037374367	0.108351425	0.028926352	-0.447828789	0.273058422	-0.084268748	0.021137941	0.119730934	0.033101589	-0.117228836	0.166143817	-1.48614	0.284541	-0.585691	0.261509	10.0481	0.930635	-0.130835	0.0503299	0.109291	0.115427	0.0121887	0.0126347	0.767827	0.125216	-0.17892	0.0642536	-0.57247	0.118268	0.235381
15.4	-1.12689738	0.329719548	-0.553692961	0.235339609	10.31863524	1.186503625	-0.143634682	0.089022687	0.07730741	0.347408806	0.01308767	0.026684286	0.839389949	0.116159153	-0.186801311	0.053970467	-0.552032602	0.256627265	0.238962341	0.037258153	0.107982035	0.028802357	-0.44724	0.272099607	-0.083984242	0.021123475	0.119476733	0.033012244	-0.1194039	0.165178487	-1.47149	0.280213	-0.586693	0.260365	10.0509	0.921572	-0.131038	0.0504627	0.110653	0.116041	0.0119112	0.0127152	0.769064	0.123993	-0.178305	0.0640764	-0.56684	0.118821	0.234833
15.5	-1.134092677	0.328994746	-0.559429013	0.234814422	10.30870885	1.188340698	-0.143856247	0.08610468	0.081448851	0.345840327	0.012918273	0.026513833	0.840887425	0.11542513	-0.186258107	0.053972299	-0.544038464	0.253811895	0.238268707	0.037147801	0.10761672	0.028671733	-0.446465475	0.271153656	-0.083706912	0.021104257	0.119228461	0.032916094	-0.121533866	0.164283995	-1.457	0.276093	-0.587643	0.25905	10.0525	0.91241	-0.131225	0.0505871	0.112049	0.11669	0.0116338	0.0127948	0.770181	0.122854	-0.177648	0.0638939	-0.561156	0.119308	0.234255
15.6	-1.141574	0.328371093	-0.565234603	0.234142207	10.29754536	1.190484842	-0.144058669	0.083133664	0.085445253	0.343924195	0.012753845	0.026324296	0.842156148	0.114787516	-0.185664545	0.05398224	-0.536323181	0.251111938	0.237578002	0.037039365	0.107266515	0.028538111	-0.4455185	0.270214665	-0.083446304	0.021082659	0.118999126	0.032817255	-0.123628149	0.163460333	-1.44273	0.272151	-0.588558	0.257554	10.0534	0.903282	-0.131401	0.0507044	0.113481	0.117376	0.0113573	0.0128735	0.771217	0.1218	-0.176954	0.0637098	-0.555463	0.119716	0.233668
15.7	-1.149234352	0.327864561	-0.571064982	0.233316754	10.28469325	1.192997974	-0.144233576	0.080123457	0.089296446	0.341678443	0.012593167	0.026117831	0.843149972	0.114289368	-0.185013198	0.05400622	-0.528842805	0.248496954	0.23687403	0.036930605	0.106925061	0.028401447	-0.444384071	0.269295784	-0.083196601	0.021057981	0.118781344	0.032714209	-0.12569036	0.162707218	-1.42866	0.268379	-0.589431	0.255872	10.0536	0.894527	-0.131567	0.0508147	0.114944	0.118095	0.0110819	0.0129508	0.772136	0.12086	-0.176218	0.0635288	-0.549739	0.120048	0.233057
15.8	-1.15707245	0.327328095	-0.576939486	0.232326825	10.27058743	1.195268602	-0.144385342	0.077099297	0.093008033	0.339117386	0.012435471	0.025896701	0.843905634	0.113899659	-0.184312567	0.054035273	-0.521597628	0.245975728	0.236165813	0.036796402	0.106594317	0.028250035	-0.443101374	0.268387316	-0.082960287	0.021021157	0.118577645	0.032597404	-0.127711929	0.16201951	-1.41453	0.264873	-0.590162	0.254013	10.0511	0.886086	-0.131696	0.0509078	0.116429	0.118821	0.0108049	0.0130232	0.772961	0.120021	-0.175446	0.0633459	-0.544012	0.120288	0.232431
15.9	-1.165002496	0.326737202	-0.582833566	0.231188867	10.25490368	1.19722554	-0.144510728	0.074083442	0.096575778	0.336252992	0.012280382	0.025662479	0.844392415	0.113642699	-0.183560895	0.054071134	-0.514539553	0.243518296	0.235442841	0.036647401	0.106268966	0.028087334	-0.441683406	0.267484735	-0.082732848	0.020975375	0.118381823	0.03247053	-0.129685765	0.161391753	-1.40053	0.261565	-0.590826	0.25197	10.0474	0.877986	-0.131806	0.0509886	0.117947	0.119574	0.010528	0.0130927	0.773653	0.119348	-0.174635	0.0631639	-0.538263	0.12043	0.231781
16	-1.173011379	0.32599648	-0.588744052	0.229925414	10.23798309	1.198354756	-0.14461463	0.071101407	0.099991208	0.333079242	0.012129476	0.025414807	0.844637357	0.113526105	-0.182760655	0.054110493	-0.507709526	0.241184641	0.234721258	0.036507082	0.105956403	0.027925109	-0.440122586	0.266596993	-0.082520423	0.020929712	0.118201572	0.032344531	-0.131604383	0.160819064	-1.38674	0.258403	-0.59146	0.249756	10.043	0.870126	-0.13191	0.0510651	0.119498	0.120353	0.0102523	0.0131599	0.774229	0.118798	-0.173785	0.062976	-0.532534	0.120499	0.231116
16.1	-1.181058755	0.325124378	-0.594658038	0.228523033	10.21985681	1.198548692	-0.144695177	0.068177411	0.103264557	0.329602006	0.011981538	0.025154423	0.844645831	0.113522549	-0.181910401	0.054146646	-0.501085983	0.239031391	0.23399605	0.036369472	0.105654451	0.02776536	-0.438417712	0.265710787	-0.082320132	0.020882385	0.118034495	0.032222205	-0.133484617	0.160279486	-1.37293	0.255407	-0.592003	0.247391	10.0364	0.861927	-0.131989	0.0511364	0.121074	0.121138	0.009976	0.0132229	0.774686	0.118332	-0.172896	0.06278	-0.526822	0.120479	0.230435
16.2	-1.189091248	0.324078144	-0.600575411	0.226976803	10.20070782	1.197840455	-0.144756598	0.06533744	0.106404277	0.325860555	0.011835737	0.024884453	0.84442126	0.113594963	-0.181010473	0.054185707	-0.494677752	0.236995362	0.233270867	0.036235736	0.105366662	0.027606666	-0.436571715	0.264841355	-0.082134975	0.020835643	0.117884878	0.032101872	-0.135337298	0.159794925	-1.35929	0.252554	-0.592501	0.244873	10.0289	0.854095	-0.132057	0.0512004	0.122683	0.121955	0.00970038	0.0132832	0.775033	0.117946	-0.171971	0.0625835	-0.521139	0.120391	0.229743
16.3	-1.197035277	0.322868009	-0.60645591	0.225237452	10.18041416	1.196130248	-0.144798186	0.062605297	0.109407551	0.321879568	0.011691976	0.024606543	0.843952122	0.113723277	-0.18005813	0.0542198	-0.488428459	0.235087675	0.232539395	0.036103672	0.105089029	0.027447575	-0.434595987	0.263980134	-0.081961523	0.020789361	0.117747623	0.031982036	-0.137154618	0.159354797	-1.3457	0.249911	-0.592913	0.242228	10.0196	0.846955	-0.1321	0.0512508	0.124322	0.122809	0.00942375	0.0133398	0.775267	0.117647	-0.17101	0.0623852	-0.515484	0.120211	0.229032
16.4	-1.204871625	0.321513963	-0.612305361	0.223341776	10.15936553	1.193157114	-0.14482194	0.060009256	0.112286077	0.317686612	0.011549267	0.02432333	0.843261299	0.113949868	-0.179057886	0.054253659	-0.48239582	0.233254536	0.231810273	0.035974914	0.104826728	0.027287585	-0.432483435	0.263130569	-0.081804402	0.020741665	0.117629388	0.031862877	-0.138948111	0.158970792	-1.33219	0.247487	-0.593279	0.239487	10.0089	0.840207	-0.132128	0.0512942	0.125999	0.123697	0.00914656	0.0133933	0.775411	0.117459	-0.170019	0.0621852	-0.509878	0.119952	0.22831
16.5	-1.212477683	0.320103462	-0.618073005	0.221283137	10.13697437	1.18926135	-0.1448168	0.057568837	0.115040678	0.313307807	0.011406173	0.024037211	0.842297988	0.114329224	-0.178001803	0.054295932	-0.47652319	0.231466161	0.231062531	0.03585106	0.104570529	0.027127221	-0.430217288	0.262302607	-0.081655218	0.020691917	0.117519225	0.031742468	-0.140717579	0.158640619	-1.3189	0.245186	-0.593648	0.236638	9.9978	0.834142	-0.132155	0.051338	0.127712	0.12462	0.00887062	0.0134449	0.77542	0.117419	-0.16899	0.0619881	-0.504292	0.119633	0.227561
16.6	-1.219914017	0.318486494	-0.623786498	0.21909378	10.11409423	1.184200157	-0.144794598	0.055315275	0.117680408	0.308767719	0.011263138	0.02374937	0.841119053	0.114791358	-0.176900178	0.054339344	-0.470875562	0.229789953	0.230322114	0.035729535	0.104334213	0.026970899	-0.427815526	0.261479895	-0.081526063	0.020644777	0.117433268	0.031628345	-0.142472185	0.158365059	-1.30571	0.243011	-0.593971	0.233687	9.98553	0.828266	-0.132173	0.051382	0.129453	0.125545	0.00859532	0.0134927	0.77534	0.117466	-0.167933	0.0617912	-0.498773	0.119253	0.226805
16.7	-1.227132683	0.31664144	-0.629438683	0.216773356	10.09082568	1.177980021	-0.144755061	0.053274097	0.120214	0.304086234	0.011118907	0.023461584	0.839731754	0.115346866	-0.175755993	0.054382688	-0.465434045	0.228200191	0.229587007	0.035602016	0.104115857	0.026815164	-0.425295344	0.260663787	-0.081415494	0.020597574	0.117369683	0.031517659	-0.144213196	0.158143015	-1.29259	0.240988	-0.59424	0.230655	9.97191	0.822825	-0.132175	0.0514205	0.131222	0.126483	0.00831974	0.0135368	0.775179	0.117622	-0.16685	0.0615929	-0.493326	0.11882	0.226043
16.8	-1.234003107	0.314565725	-0.634986247	0.214334558	10.06642496	1.170758942	-0.144684927	0.05146828	0.122636744	0.299275241	0.010971235	0.023176049	0.838078679	0.116023453	-0.174564832	0.054424893	-0.460098083	0.226635044	0.228829927	0.035448546	0.103899435	0.026647697	-0.422673327	0.259837625	-0.081310346	0.020540735	0.11731005	0.031398146	-0.1459187	0.157967803	-1.27948	0.239078	-0.594435	0.227548	9.95661	0.818386	-0.132159	0.0514499	0.133014	0.127439	0.00804326	0.0135774	0.774878	0.117926	-0.165735	0.0613905	-0.487914	0.118329	0.225251
16.9	-1.240518686	0.312220522	-0.640432771	0.211813976	10.04106554	1.162229369	-0.144591332	0.049925329	0.12493754	0.294332097	0.010822931	0.022891566	0.836177431	0.116759439	-0.173326805	0.054465668	-0.454917982	0.22516587	0.228063832	0.035295878	0.103691886	0.026487305	-0.419931546	0.259034806	-0.081216165	0.02049106	0.117261431	0.031288411	-0.147582777	0.157827806	-1.2664	0.237307	-0.594577	0.224406	9.93972	0.81431	-0.132128	0.0514809	0.134831	0.128396	0.00776629	0.0136147	0.774429	0.118276	-0.164584	0.0611747	-0.482555	0.117825	0.224436
17	-1.246710594	0.309679603	-0.645784848	0.2092044	10.01541408	1.152252392	-0.144480674	0.048652962	0.127125294	0.289280204	0.010673718	0.022609215	0.834083916	0.117574754	-0.172051493	0.054501714	-0.449934612	0.223808139	0.227303831	0.035148853	0.10349967	0.026331784	-0.417087469	0.258242322	-0.081138072	0.02044484	0.1172312	0.031185516	-0.149217092	0.157731666	-1.25347	0.235626	-0.594718	0.221231	9.92233	0.810637	-0.132098	0.0515162	0.136681	0.129364	0.00748999	0.01365	0.773892	0.11869	-0.163408	0.060949	-0.477285	0.117281	0.223612
17.1	-1.252563093	0.306988897	-0.651035967	0.206500574	9.989705503	1.140927544	-0.144354419	0.047649549	0.129225163	0.284138146	0.010522214	0.022329509	0.831815904	0.118460031	-0.17073872	0.05452644	-0.445130898	0.222619887	0.226549995	0.035004363	0.103324116	0.026183362	-0.414138566	0.257436155	-0.08107588	0.020399488	0.11722112	0.031092171	-0.15085258	0.157661261	-1.2407	0.23405	-0.594861	0.218049	9.90455	0.807173	-0.132068	0.0515536	0.138564	0.130358	0.00721392	0.0136843	0.773283	0.119161	-0.162206	0.0607131	-0.472101	0.116696	0.222783
17.2	-1.257988671	0.304166265	-0.656157748	0.203696633	9.963775884	1.128406845	-0.14421332	0.046919555	0.131244021	0.278933825	0.010367874	0.022053596	0.829362105	0.119382715	-0.169385428	0.054539872	-0.440471972	0.221526181	0.225796293	0.034858457	0.103162554	0.02603886	-0.411087138	0.256626153	-0.081027608	0.020356844	0.117228381	0.031005674	-0.152489669	0.157636922	-1.22795	0.232666	-0.594953	0.214906	9.88515	0.804278	-0.13202	0.0515846	0.140478	0.131379	0.00693607	0.0137167	0.772589	0.11966	-0.160979	0.0604661	-0.46699	0.116064	0.221941
17.3	-1.262886375	0.30129486	-0.661100538	0.200771633	9.937026539	1.11529083	-0.144049199	0.046452169	0.133177185	0.273693272	0.010210106	0.021783102	0.826678222	0.120366344	-0.167985928	0.054550232	-0.435891423	0.220491511	0.225022228	0.034719747	0.103004004	0.025898978	-0.407929555	0.255816989	-0.080983506	0.020318786	0.117239136	0.030922491	-0.154113343	0.157640757	-1.21526	0.231403	-0.595012	0.211785	9.86475	0.802212	-0.131963	0.0516064	0.142421	0.132426	0.00665689	0.0137475	0.771758	0.120179	-0.159718	0.0602124	-0.461918	0.115403	0.221068
17.4	-1.267270152	0.298402891	-0.665877372	0.197766499	9.909892041	1.101311121	-0.143863805	0.046236927	0.135032678	0.268444872	0.010048489	0.021519159	0.823789884	0.121427819	-0.166545926	0.054557312	-0.431447708	0.219516321	0.224241483	0.034592648	0.102855948	0.025765139	-0.404667158	0.255008241	-0.080950142	0.020284772	0.117262523	0.030846652	-0.155733224	0.157688817	-1.2027	0.230187	-0.595065	0.208698	9.84393	0.800405	-0.131906	0.0516314	0.144391	0.133477	0.00637789	0.0137772	0.770821	0.120741	-0.15843	0.0599479	-0.4569	0.114718	0.220174
17.5	-1.27118182	0.295426316	-0.670506635	0.19470441	9.882995196	1.086509402	-0.143664864	0.04625678	0.136819115	0.263211052	0.009883051	0.021262216	0.820742715	0.122536901	-0.165073872	0.054558048	-0.427184673	0.218624817	0.223470596	0.034471863	0.102727014	0.025640488	-0.401313116	0.254196907	-0.080934952	0.020258176	0.117308711	0.030782956	-0.157357035	0.157781566	-1.19019	0.229056	-0.595089	0.205681	9.82206	0.798735	-0.131843	0.051664	0.146384	0.134519	0.00609842	0.0138051	0.769813	0.121311	-0.15712	0.0596713	-0.451965	0.114013	0.219275
17.6	-1.274528352	0.292373495	-0.674959938	0.191634534	9.855887814	1.071255994	-0.14345019	0.046494553	0.138543176	0.258013658	0.009713098	0.021013034	0.817498632	0.123636057	-0.163563428	0.054553865	-0.423052916	0.217819539	0.222695448	0.034358359	0.102611982	0.025533223	-0.397854859	0.253379127	-0.080933445	0.020247632	0.117372163	0.030741529	-0.158990402	0.157919587	-1.1778	0.22796	-0.595113	0.202735	9.79988	0.797739	-0.131783	0.051703	0.1484	0.135567	0.00581899	0.0138329	0.768681	0.121826	-0.155782	0.0593831	-0.447079	0.113302	0.21836
17.7	-1.277229067	0.289262246	-0.679203009	0.188554165	9.828004908	1.055688202	-0.143203801	0.04691839	0.1401942	0.252856612	0.009535849	0.020772746	0.814020138	0.124801942	-0.162015319	0.054540509	-0.418962526	0.217010583	0.221894316	0.034217643	0.102495047	0.025419725	-0.394325345	0.252537237	-0.080933126	0.020233063	0.117434462	0.030697521	-0.160597389	0.158095627	-1.16534	0.226916	-0.595046	0.199881	9.7758	0.797252	-0.1317	0.0517341	0.150425	0.136613	0.00553759	0.0138593	0.76739	0.122339	-0.154413	0.0590773	-0.442225	0.112567	0.217414
17.8	-1.279363556	0.286130656	-0.683255668	0.185483364	9.800053483	1.039295777	-0.142939022	0.04749662	0.141755795	0.247738061	0.009355359	0.020539578	0.810373856	0.125996167	-0.160438275	0.054511632	-0.414991685	0.216266485	0.221094606	0.03407411	0.102388716	0.025316213	-0.390729279	0.251689659	-0.080944662	0.020228116	0.11750893	0.030666497	-0.162162403	0.158283076	-1.15281	0.225929	-0.594893	0.197128	9.7499	0.796973	-0.131598	0.0517604	0.152461	0.137645	0.00525409	0.0138837	0.765984	0.122769	-0.153017	0.0587447	-0.437435	0.111812	0.216455
17.9	-1.280928996	0.282992474	-0.687120804	0.18242988	9.772360112	1.022113038	-0.142662172	0.048197018	0.14324797	0.242684281	0.009171555	0.020313901	0.80659159	0.127207608	-0.158837934	0.054471509	-0.411172917	0.215628602	0.220300251	0.033941914	0.102295183	0.025225497	-0.387064005	0.250834107	-0.080968882	0.02023416	0.117598366	0.030650308	-0.163715784	0.158510682	-1.14043	0.224962	-0.594758	0.194495	9.72419	0.797252	-0.131502	0.0517929	0.154522	0.138691	0.00497042	0.0139099	0.764488	0.123137	-0.151599	0.0583944	-0.432726	0.111052	0.215492
18	-1.281940211	0.279938064	-0.690803796	0.179397404	9.745305801	1.0045209	-0.142377941	0.048991194	0.144688708	0.237716523	0.00898349	0.020095983	0.802705832	0.128426186	-0.157217931	0.054419446	-0.407519236	0.215083701	0.219519411	0.033817541	0.102219647	0.025145415	-0.383336515	0.249972395	-0.081009493	0.020248714	0.117709014	0.030646257	-0.16528025	0.158786109	-1.12812	0.224087	-0.594618	0.192035	9.6979	0.798143	-0.131405	0.0518354	0.15661	0.139748	0.00468551	0.0139377	0.762931	0.123419	-0.150163	0.0580277	-0.428105	0.110275	0.214533
18.1	-1.282290354	0.277072563	-0.694247761	0.176386919	9.718095986	0.986642695	-0.142075746	0.049840671	0.146095958	0.232837405	0.008789928	0.019885371	0.798667254	0.129651385	-0.155566113	0.054346451	-0.403928964	0.214635984	0.218725637	0.033690377	0.102149682	0.025077895	-0.379524068	0.249075152	-0.081055118	0.020269992	0.117826721	0.030656315	-0.166866855	0.159082846	-1.11586	0.223298	-0.594445	0.189723	9.67091	0.799268	-0.131302	0.0518802	0.158719	0.140819	0.00439905	0.0139672	0.761252	0.123579	-0.148697	0.057641	-0.423526	0.10947	0.213555
18.2	-1.281958629	0.274332855	-0.697444392	0.173381849	9.690715647	0.968901535	-0.141756187	0.050724108	0.147472484	0.228071793	0.008590543	0.019681781	0.794475705	0.130864624	-0.153884287	0.054259316	-0.400406688	0.21427895	0.217921866	0.033563793	0.102087384	0.025025858	-0.375637406	0.248161711	-0.081107527	0.020303646	0.117953398	0.030683246	-0.168472259	0.159424627	-1.1036	0.222535	-0.594202	0.187542	9.64297	0.800729	-0.131185	0.051914	0.160838	0.141897	0.00411071	0.0139976	0.759448	0.123643	-0.147204	0.0572419	-0.41899	0.108669	0.212558
18.3	-1.280997429	0.271719654	-0.700411879	0.170422315	9.663500294	0.951356105	-0.141425788	0.051629046	0.148811828	0.223442121	0.008386394	0.019485722	0.790154333	0.132060106	-0.15217969	0.054161694	-0.396980941	0.213981569	0.217115512	0.033460212	0.102033409	0.024988055	-0.371688918	0.24723621	-0.081167258	0.02035227	0.118088743	0.030722794	-0.170081979	0.15977888	-1.09128	0.221815	-0.593867	0.185527	9.61339	0.802305	-0.131049	0.0519524	0.162957	0.14295	0.00382087	0.0140271	0.757532	0.123575	-0.145687	0.0568308	-0.414514	0.107879	0.211551
18.4	-1.279345828	0.269319354	-0.703135851	0.16754145	9.636199719	0.933985343	-0.141079793	0.052537818	0.150118657	0.218967881	0.008176712	0.019297709	0.785687541	0.133243213	-0.150449175	0.054053292	-0.393629466	0.213742751	0.216301379	0.033376483	0.101986224	0.024969481	-0.367673843	0.246302498	-0.081233226	0.020418201	0.11823167	0.03078393	-0.171699259	0.160169182	-1.07905	0.221113	-0.593521	0.18368	9.58381	0.804296	-0.130918	0.0520012	0.165094	0.143999	0.00353067	0.0140585	0.755487	0.12342	-0.144144	0.0564077	-0.41008	0.107102	0.210529
18.5	-1.27705442	0.267112201	-0.705628911	0.164776008	9.609423848	0.917163428	-0.14072813	0.053433698	0.151397557	0.21465838	0.00796207	0.019117478	0.781129427	0.13440066	-0.148703186	0.053930982	-0.390388704	0.213561093	0.215495048	0.033310582	0.101953987	0.024979861	-0.363607893	0.24534537	-0.0813126	0.020509298	0.118392112	0.030877981	-0.173333522	0.160600307	-1.06693	0.220418	-0.593167	0.181997	9.55437	0.806586	-0.130791	0.0520598	0.167247	0.145044	0.0032401	0.0140919	0.753358	0.123145	-0.142584	0.0559767	-0.405725	0.106327	0.20951
18.6	-1.274045421	0.265084097	-0.707852256	0.162151571	9.582533195	0.900950318	-0.140358613	0.05429985	0.152639605	0.210518298	0.007740907	0.018944989	0.776433968	0.13555117	-0.146936567	0.053790409	-0.387176953	0.213398543	0.214676849	0.033238745	0.101924234	0.025003965	-0.359495333	0.244351221	-0.081395286	0.020612982	0.118555501	0.030988732	-0.174960042	0.161068313	-1.05477	0.219755	-0.592726	0.180478	9.52366	0.808801	-0.130649	0.0521216	0.169405	0.146068	0.00294805	0.014125	0.751097	0.122757	-0.141003	0.0555352	-0.401421	0.105549	0.208479
18.7	-1.270357054	0.263228186	-0.70981121	0.159668966	9.555618887	0.884851553	-0.139969999	0.055118826	0.153815993	0.206537876	0.007515313	0.01877953	0.771617108	0.136688849	-0.14515289	0.053625317	-0.383993661	0.213240174	0.213855896	0.033153836	0.101898769	0.025038889	-0.355354491	0.243339065	-0.081483765	0.020728135	0.118723033	0.031112296	-0.176535979	0.161525586	-1.04263	0.219114	-0.592217	0.179103	9.4924	0.811213	-0.130495	0.0521717	0.171571	0.147096	0.00265438	0.0141594	0.748708	0.122218	-0.1394	0.055073	-0.397169	0.104773	0.207439
18.8	-1.266033177	0.261542397	-0.711524838	0.157330147	9.529270553	0.868917266	-0.139576185	0.05588446	0.15495865	0.20273932	0.007286348	0.018621176	0.766741233	0.137791681	-0.143362723	0.053444937	-0.380931495	0.213187271	0.213043422	0.033091477	0.101884443	0.025099718	-0.35117307	0.242310497	-0.081581958	0.020864862	0.118902927	0.03126249	-0.178117486	0.162027511	-1.03055	0.218516	-0.591679	0.177909	9.46098	0.814113	-0.130339	0.0522256	0.173752	0.148134	0.0023596	0.0141959	0.746241	0.121584	-0.137784	0.0546064	-0.393017	0.104034	0.206403
18.9	-1.261084073	0.260139447	-0.712986759	0.15513592	9.503522955	0.853561558	-0.139177203	0.056587862	0.156081994	0.199132967	0.007053143	0.018470132	0.761817932	0.138860479	-0.141566474	0.053249213	-0.377984929	0.213198394	0.212240842	0.033044523	0.101883037	0.025184462	-0.346953619	0.24127036	-0.081690884	0.021020477	0.119097257	0.031436212	-0.179717127	0.162578567	-1.01856	0.217973	-0.591117	0.176913	9.42954	0.817272	-0.130183	0.0522895	0.175954	0.149176	0.00206383	0.0142343	0.743706	0.120848	-0.136155	0.0541384	-0.388957	0.103318	0.205373
19	-1.255455339	0.259069508	-0.714159587	0.153082633	9.477801658	0.838874558	-0.138766517	0.057219922	0.157193862	0.195726749	0.006815281	0.01832639	0.756813091	0.139888393	-0.139757023	0.053035376	-0.375098478	0.213235238	0.211432517	0.033005887	0.101887228	0.025293746	-0.342683739	0.240221001	-0.081804201	0.021195431	0.119297612	0.031634061	-0.181335838	0.163181718	-1.00671	0.217413	-0.590549	0.176065	9.39881	0.820715	-0.130035	0.0523599	0.178175	0.150223	0.00176795	0.014275	0.741069	0.11999	-0.134509	0.0536691	-0.384961	0.102612	0.204334
19.1	-1.2491901	0.258198865	-0.715059421	0.151199666	9.452054363	0.824637125	-0.138344409	0.057776745	0.158308769	0.192508564	0.006572493	0.018188137	0.751719908	0.140829429	-0.137931422	0.052797045	-0.372278152	0.213401119	0.210617907	0.03297678	0.101897936	0.025436854	-0.338348139	0.239137484	-0.081921522	0.021395388	0.119504914	0.031868193	-0.182992168	0.163812959	-0.994739	0.216853	-0.589816	0.175338	9.36614	0.823888	-0.129857	0.0524227	0.180372	0.151243	0.00147132	0.014314	0.738308	0.119032	-0.132843	0.0531979	-0.38103	0.101961	0.203285
19.2	-1.242339981	0.25749159	-0.71570675	0.149479312	9.427007908	0.811282935	-0.137923175	0.05825738	0.159424591	0.189497036	0.006325608	0.018055918	0.746605198	0.1417071	-0.13610142	0.052540519	-0.369562613	0.213669173	0.209816865	0.032968047	0.101923774	0.02561533	-0.333974085	0.238038294	-0.082050358	0.02162287	0.119728978	0.032139503	-0.184688002	0.164499316	-0.982706	0.216298	-0.58895	0.174728	9.33213	0.826919	-0.129656	0.0524743	0.182559	0.152247	0.00117366	0.0143517	0.735492	0.118046	-0.131169	0.0527354	-0.377196	0.10136	0.202243
19.3	-1.23487687	0.257020013	-0.716080894	0.147932678	9.402305605	0.79895175	-0.137500756	0.058666562	0.160533108	0.186700993	0.006075391	0.017929994	0.741453669	0.142545604	-0.134265869	0.052269816	-0.366902105	0.213972315	0.209018202	0.033003493	0.101955413	0.025826749	-0.329567685	0.236929493	-0.082183046	0.021878703	0.119958129	0.032442006	-0.186397797	0.165204748	-0.970768	0.215692	-0.588036	0.174221	9.29843	0.830083	-0.129456	0.0525304	0.184749	0.15324	0.00087673	0.0143896	0.732594	0.117045	-0.129482	0.0522851	-0.373438	0.100789	0.201201
19.4	-1.226785512	0.256796937	-0.716180788	0.146602388	9.377891137	0.788044032	-0.137076316	0.059005771	0.161637526	0.184126179	0.005821582	0.017810659	0.736266354	0.14333985	-0.132427045	0.051984914	-0.364284257	0.214300459	0.208221696	0.033078484	0.101994006	0.026084029	-0.325139125	0.235805724	-0.082321085	0.022171111	0.120194666	0.032793571	-0.188125025	0.165959034	-0.958846	0.215062	-0.587039	0.17384	9.26419	0.833149	-0.129248	0.0525987	0.186938	0.154207	0.000580272	0.014426	0.72962	0.116068	-0.127788	0.0518493	-0.369748	0.100242	0.200159
19.5	-1.218069979	0.256730562	-0.715998809	0.145506521	9.353732895	0.778182548	-0.136649042	0.059269186	0.162731751	0.181767183	0.005564061	0.017697423	0.731043286	0.144077094	-0.130583891	0.051680076	-0.361697	0.214659057	0.207427563	0.033164966	0.102038863	0.02637657	-0.32068099	0.234662721	-0.082464296	0.022491319	0.120437805	0.033183526	-0.189859211	0.166760573	-0.946984	0.214381	-0.585977	0.173552	9.22997	0.836287	-0.129039	0.0526753	0.189128	0.155156	0.000284733	0.0144611	0.726572	0.115088	-0.126086	0.0514239	-0.366124	0.0997192	0.199119
19.6	-1.208705197	0.25676262	-0.715511764	0.14464372	9.329223455	0.768969627	-0.136205648	0.059451131	0.163773172	0.179601424	0.005303779	0.017589807	0.725741382	0.144779035	-0.128733474	0.051349882	-0.35906944	0.21499321	0.206623221	0.03323971	0.102079333	0.026686093	-0.316210002	0.233502725	-0.08260502	0.022825849	0.120674511	0.033591872	-0.191541492	0.167561126	-0.935153	0.213682	-0.584812	0.173325	9.19536	0.839634	-0.128816	0.0527377	0.191315	0.156107	-1.05E-05	0.0144951	0.723403	0.1141	-0.124373	0.050999	-0.362535	0.0992016	0.198066
19.7	-1.198811031	0.256933562	-0.714762885	0.143985428	9.305361677	0.760478937	-0.135763991	0.059558114	0.164801215	0.177644412	0.005041974	0.017488609	0.720459743	0.145418941	-0.126891697	0.051005822	-0.3565505	0.215415634	0.205834	0.033344056	0.102130955	0.027035986	-0.311721051	0.232343735	-0.082754089	0.023190073	0.120922817	0.034041416	-0.193240851	0.168423261	-0.923298	0.212986	-0.583524	0.173187	9.15978	0.843042	-0.128573	0.0527915	0.193497	0.157055	-0.000306035	0.014527	0.720206	0.11316	-0.122662	0.05059	-0.359051	0.0987318	0.197025
19.8	-1.188318784	0.257342924	-0.713706316	0.1435211	9.281058107	0.752685553	-0.135308588	0.059587286	0.165824642	0.175894226	0.0047775	0.017394112	0.715126214	0.146002139	-0.125047514	0.050652211	-0.354074775	0.215891776	0.205033791	0.033471943	0.102181864	0.027428681	-0.30719439	0.231195137	-0.082901435	0.023584922	0.121168544	0.034533772	-0.19494675	0.169355519	-0.911589	0.212252	-0.582198	0.173099	9.12499	0.84671	-0.128335	0.0528508	0.195692	0.157999	-0.000599789	0.0145577	0.716911	0.112247	-0.120944	0.050198	-0.355621	0.0983043	0.195972
19.9	-1.177367121	0.257859782	-0.712391429	0.143253084	9.257354553	0.745528081	-0.13485822	0.05954834	0.166843573	0.174348845	0.004512278	0.017305647	0.709819903	0.146492441	-0.12321109	0.050280248	-0.351713813	0.216429036	0.204248825	0.033622575	0.102244699	0.027861928	-0.302642395	0.230063787	-0.083057064	0.024009494	0.121426815	0.035069359	-0.196686676	0.170361742	-0.89998	0.21146	-0.580806	0.173047	9.09053	0.850525	-0.1281	0.0529205	0.197886	0.158926	-0.000891121	0.0145855	0.713601	0.11138	-0.119232	0.0498207	-0.352291	0.0978981	0.194931
20	-1.165990322	0.258448779	-0.710827165	0.143173446	9.234506475	0.739140542	-0.1344182	0.059443996	0.167866108	0.173004812	0.004246523	0.017223011	0.704568785	0.146900548	-0.12138505	0.049892671	-0.34947114	0.217043225	0.203485214	0.033799538	0.102322657	0.028336848	-0.298068295	0.228951469	-0.083223431	0.024463746	0.121701593	0.03564932	-0.198472696	0.171447964	-0.888404	0.210627	-0.57931	0.173022	9.05563	0.854024	-0.127857	0.0529971	0.200075	0.15982	-0.0011802	0.0146086	0.710303	0.1106	-0.11753	0.0494632	-0.349064	0.0975138	0.193908
20.1	-1.154175997	0.259032737	-0.708999048	0.143254766	9.212123618	0.733583473	-0.133984575	0.059269709	0.168911971	0.171832863	0.003979273	0.017144304	0.699354607	0.147231636	-0.119562282	0.04948585	-0.347303273	0.21780095	0.202732854	0.034003586	0.102411792	0.028859719	-0.293455622	0.227819663	-0.083396216	0.024949211	0.121988279	0.036280694	-0.200320076	0.172598766	-0.87685	0.209738	-0.577665	0.172905	9.02018	0.857061	-0.127596	0.0530542	0.202248	0.1607	-0.001467	0.0146272	0.706993	0.109975	-0.115831	0.0491269	-0.345916	0.0971778	0.192893
20.2	-1.141947721	0.259651176	-0.70692786	0.143518705	9.190555628	0.728919743	-0.133564324	0.059036889	0.169980673	0.170851234	0.003711066	0.017071244	0.694210723	0.14749667	-0.117748982	0.049068	-0.34522334	0.21863635	0.202000508	0.034237441	0.102515377	0.029426708	-0.288819895	0.226707059	-0.08357903	0.025464811	0.122291093	0.036959965	-0.202224229	0.173841002	-0.865341	0.20879	-0.575904	0.172745	8.98441	0.859802	-0.127325	0.0531061	0.204416	0.161559	-0.00175125	0.0146407	0.70371	0.10949	-0.114142	0.0488144	-0.342856	0.0968658	0.191897
20.3	-1.129211671	0.260347229	-0.704565037	0.14396091	9.168570061	0.72590309	-0.133144006	0.058762235	0.171055662	0.170052886	0.003442403	0.017003442	0.689053581	0.147711837	-0.11593643	0.048646575	-0.343112237	0.21948066	0.201256258	0.034533067	0.102613212	0.030042593	-0.284172941	0.2256158	-0.083755583	0.026017378	0.122585782	0.037691398	-0.204136603	0.175140399	-0.85389	0.207754	-0.574045	0.172565	8.9485	0.862257	-0.127051	0.0531706	0.20658	0.162384	-0.00203199	0.0146484	0.700365	0.109195	-0.112452	0.0485325	-0.339815	0.0965509	0.190892
20.4	-1.116068155	0.261017055	-0.701947802	0.144571443	9.147037202	0.723634307	-0.132733538	0.058439623	0.172130643	0.169422358	0.003174094	0.016940213	0.683946868	0.147876169	-0.114132774	0.048216042	-0.341033992	0.220366325	0.200524178	0.034848216	0.102718146	0.030691098	-0.27951674	0.224556661	-0.083937077	0.02659268	0.122887579	0.038459194	-0.206064263	0.176499032	-0.842602	0.206645	-0.572141	0.172345	8.91359	0.865051	-0.126786	0.0532415	0.208755	0.163202	-0.0023092	0.014652	0.697033	0.109035	-0.11077	0.0482697	-0.336833	0.0962408	0.189898
20.5	-1.102397541	0.261593498	-0.699016703	0.145378979	9.124311062	0.721837626	-0.132309435	0.058065265	0.173151013	0.168926856	0.002906708	0.016880182	0.67876382	0.148001307	-0.112324135	0.047769308	-0.338853278	0.221231239	0.199763974	0.035146675	0.102804713	0.031349391	-0.274846545	0.223505327	-0.084103661	0.027173459	0.12316643	0.039238492	-0.207932996	0.177882578	-0.831396	0.2055	-0.570141	0.172096	8.87858	0.867943	-0.126514	0.0533106	0.210933	0.164015	-0.00258343	0.0146507	0.693589	0.10896	-0.109083	0.0480152	-0.333832	0.0959091	0.188882
20.6	-1.088341282	0.262224586	-0.695806687	0.146318103	9.101198454	0.720422959	-0.131879694	0.057639567	0.174160465	0.168583727	0.002640383	0.016824947	0.673592525	0.148059447	-0.110525128	0.047319788	-0.336715498	0.222167274	0.198999892	0.035464759	0.102889764	0.032043629	-0.270163079	0.222499139	-0.084267082	0.027776495	0.123441001	0.040055554	-0.209804856	0.179352525	-0.82023	0.204307	-0.568005	0.171772	8.84308	0.870801	-0.126224	0.0533621	0.213105	0.164823	-0.00285474	0.0146437	0.690123	0.108964	-0.107407	0.0477805	-0.330881	0.0955978	0.187865
20.7	-1.073998092	0.262763675	-0.692359511	0.147363581	9.078589583	0.719438438	-0.131458749	0.057171486	0.175155483	0.16838453	0.0023768	0.016774104	0.66849976	0.148064215	-0.108745927	0.046867857	-0.334677826	0.22322816	0.198253283	0.035808626	0.102983855	0.032769363	-0.265479519	0.221546691	-0.084435739	0.028398584	0.123724102	0.040906602	-0.211704473	0.180909743	-0.80918	0.203039	-0.565786	0.17137	8.80799	0.873856	-0.125935	0.053412	0.215279	0.165622	-0.00312199	0.0146311	0.686703	0.109091	-0.105752	0.0475667	-0.328022	0.0953194	0.186866
20.8	-1.059426995	0.263237945	-0.688691397	0.148502169	9.056699667	0.718861574	-0.131053931	0.056670376	0.176149514	0.168324308	0.002116387	0.016727288	0.66350578	0.147987403	-0.10698616	0.046408391	-0.332745092	0.224366897	0.197529613	0.036168586	0.103090224	0.033521234	-0.260797292	0.220659518	-0.084612211	0.029035776	0.124020053	0.041786763	-0.21364584	0.182557954	-0.798188	0.20168	-0.563457	0.170915	8.77257	0.8765	-0.125642	0.0534747	0.217442	0.166379	-0.00338437	0.0146107	0.683356	0.109321	-0.10412	0.0473699	-0.325252	0.0950451	0.185891
20.9	-1.044645972	0.263632394	-0.6848112	0.149722282	9.035589405	0.718745822	-0.13066826	0.05614158	0.177151811	0.168395501	0.001859059	0.016684035	0.658621012	0.147836312	-0.105244976	0.045945641	-0.330909881	0.225597232	0.196830185	0.036543802	0.103210225	0.034296158	-0.256113558	0.219843814	-0.084797557	0.029685289	0.124330905	0.042692612	-0.215640334	0.184301843	-0.787326	0.200239	-0.56106	0.170387	8.73773	0.879226	-0.125354	0.0535468	0.219612	0.167115	-0.00364198	0.0145841	0.680094	0.109656	-0.10251	0.0471918	-0.322564	0.0947801	0.184941
21	-1.029660305	0.263920881	-0.680726947	0.151008937	9.01526202	0.719273376	-0.13030452	0.055590402	0.178173628	0.168590395	0.001604391	0.0166438	0.653852453	0.147626255	-0.103520367	0.045485274	-0.329156876	0.226942359	0.196154809	0.036934086	0.103344681	0.035091378	-0.251424527	0.219104906	-0.084992369	0.030344521	0.124658132	0.043620891	-0.21770037	0.186145249	-0.776555	0.198719	-0.558559	0.169747	8.70296	0.881781	-0.12506	0.0536105	0.221777	0.167835	-0.00389493	0.0145508	0.676921	0.110112	-0.100922	0.0470346	-0.319948	0.0945387	0.184016
21.1	-1.014447108	0.26408594	-0.676417826	0.15233781	8.995076028	0.720280694	-0.129954333	0.055013094	0.179229753	0.168872766	0.001351355	0.01660431	0.649161183	0.147360895	-0.101803121	0.045020294	-0.327434047	0.228424344	0.195487844	0.037337652	0.103486209	0.035908504	-0.246710919	0.218397336	-0.085189929	0.03101232	0.12499324	0.044573971	-0.219830143	0.188076974	-0.765691	0.197123	-0.555837	0.168978	8.66619	0.883542	-0.124733	0.0536563	0.223906	0.168518	-0.00414341	0.0145086	0.673798	0.110691	-0.099346	0.0468922	-0.317366	0.0943279	0.183102
21.2	-0.999004636	0.264179204	-0.671897045	0.153740047	8.974965334	0.722035164	-0.129619142	0.054424009	0.180310626	0.169258677	0.001100641	0.016567095	0.644545007	0.14703855	-0.10009616	0.044559158	-0.325719968	0.229986092	0.194827834	0.037757376	0.103632267	0.036742528	-0.2419928	0.217759956	-0.085389186	0.031686679	0.125333552	0.045546998	-0.222010386	0.190116383	-0.754968	0.195467	-0.553048	0.16811	8.63005	0.885411	-0.12441	0.0537039	0.226042	0.16919	-0.00438673	0.0144605	0.670724	0.111354	-0.0977843	0.0467663	-0.314807	0.0941138	0.182198
21.3	-0.983288386	0.264161459	-0.667135994	0.155183734	8.953974049	0.724133956	-0.129287101	0.053833268	0.181379166	0.169713494	0.00085368	0.016530677	0.63993053	0.146664177	-0.098389227	0.044104362	-0.323943617	0.231601943	0.194152008	0.038192787	0.103766977	0.037578244	-0.237260395	0.21721337	-0.085577692	0.032359829	0.125659167	0.04652276	-0.224178857	0.192192093	-0.744421	0.193787	-0.550223	0.167177	8.5949	0.887579	-0.124099	0.0537611	0.228195	0.169861	-0.00462505	0.0144071	0.667614	0.112052	-0.0962233	0.0466499	-0.312223	0.093894	0.181283
21.4	-0.96729003	0.263983969	-0.662095112	0.156675144	8.931468456	0.726434842	-0.128942684	0.053221313	0.182385262	0.170213884	0.000611824	0.016493138	0.635271437	0.146320455	-0.096683189	0.043650419	-0.322046679	0.233200679	0.19344562	0.038591714	0.103878919	0.038388184	-0.232533261	0.216729677	-0.085746728	0.033007619	0.125956111	0.047467611	-0.226290205	0.194274187	-0.734005	0.192119	-0.547345	0.166217	8.56014	0.889993	-0.123793	0.0538315	0.230365	0.170534	-0.00485868	0.0143484	0.664438	0.112767	-0.0946632	0.0465358	-0.309591	0.0936477	0.180344
21.5	-0.951180657	0.263688939	-0.656855592	0.158181848	8.908916051	0.729072275	-0.128610719	0.052596031	0.183372009	0.170790723	0.000375834	0.016456221	0.630691746	0.145902013	-0.094997164	0.043199684	-0.320194064	0.234907893	0.192748912	0.038984003	0.103992374	0.039194935	-0.227822378	0.216330472	-0.085914518	0.033646027	0.126252533	0.048407512	-0.228411335	0.196419651	-0.723711	0.190427	-0.544387	0.165144	8.52576	0.892427	-0.123484	0.0538859	0.232539	0.171211	-0.00508742	0.0142845	0.661319	0.113512	-0.0931272	0.046434	-0.307002	0.0934114	0.179422
21.6	-0.935007879	0.263230953	-0.651451067	0.159670553	8.886881387	0.73194484	-0.128295315	0.051962909	0.184346285	0.171436706	0.000145314	0.016419783	0.626236073	0.145447425	-0.09333656	0.042757607	-0.318414081	0.236760681	0.192075494	0.039371248	0.104115662	0.039993187	-0.223137815	0.216037676	-0.086088007	0.034270735	0.126558964	0.049336574	-0.230565355	0.198628477	-0.713463	0.188687	-0.541312	0.163976	8.49088	0.894135	-0.123166	0.0539287	0.234698	0.171861	-0.00531097	0.0142139	0.658299	0.114281	-0.0916195	0.0463414	-0.304482	0.0932139	0.178523
21.7	-0.918812525	0.262662842	-0.645892491	0.161129062	8.865410215	0.734957348	-0.12800124	0.051330186	0.185321365	0.172147063	-7.95E-05	0.016383329	0.621909654	0.14492992	-0.091699023	0.04231875	-0.316699229	0.238717163	0.191426506	0.039745175	0.104249944	0.040778297	-0.218478921	0.215860522	-0.086268212	0.034878176	0.126877303	0.050249832	-0.232760725	0.200901636	-0.703338	0.186923	-0.538189	0.162774	8.45642	0.895683	-0.122855	0.0539846	0.236863	0.172492	-0.00552906	0.0141378	0.655389	0.115058	-0.0901389	0.0462541	-0.302023	0.0930246	0.177649
21.8	-0.902613729	0.261993011	-0.640193781	0.16255197	8.844595666	0.738167455	-0.127732257	0.050703252	0.186306829	0.17291624	-0.000298645	0.016346229	0.617724356	0.144354132	-0.090083461	0.041886473	-0.315046817	0.240781602	0.190804115	0.04010265	0.104397188	0.04154628	-0.213841845	0.215803794	-0.086456702	0.035464972	0.127210378	0.051142495	-0.235010375	0.203240363	-0.693376	0.18513	-0.535043	0.161526	8.42299	0.897396	-0.122559	0.0540522	0.23904	0.173108	-0.00574169	0.0140571	0.652596	0.11584	-0.0886844	0.0461723	-0.299619	0.0928416	0.176802
21.9	-0.886417363	0.261218353	-0.634370257	0.163938111	8.824522243	0.741681933	-0.127491539	0.050086101	0.187312013	0.17373874	-0.000512746	0.016307876	0.613693612	0.143737994	-0.088488471	0.041465826	-0.313452305	0.242968761	0.190210144	0.04044188	0.10455939	0.04229338	-0.209219793	0.215870216	-0.086655033	0.036027842	0.127561147	0.052009845	-0.237330366	0.205645008	-0.683483	0.183324	-0.531825	0.160273	8.38936	0.898705	-0.122265	0.0541328	0.241213	0.173702	-0.00594902	0.013971	0.649931	0.116624	-0.0872541	0.0460969	-0.297267	0.0926692	0.175985
22	-0.870164884	0.260350423	-0.628398883	0.165278367	8.804170853	0.745639445	-0.127267499	0.049488805	0.188337394	0.174609054	-0.000722942	0.016267613	0.609739437	0.143057152	-0.086901567	0.041058108	-0.311850568	0.245288333	0.189620847	0.040767371	0.104725314	0.043024246	-0.204597061	0.216057196	-0.086854373	0.036570566	0.127916744	0.052858128	-0.239704139	0.208129531	-0.673644	0.181499	-0.528507	0.158954	8.3553	0.899488	-0.121961	0.0541977	0.243369	0.174276	-0.00615128	0.0138801	0.647315	0.117371	-0.0858358	0.0460244	-0.294913	0.0925179	0.175173
22.1	-0.853900037	0.259378216	-0.62228904	0.166559994	8.78367005	0.749627004	-0.127059681	0.048898228	0.189393439	0.175493916	-0.000929355	0.016223047	0.605887183	0.142338248	-0.085324493	0.040652937	-0.310248567	0.247735888	0.18903955	0.041071348	0.104895447	0.043734124	-0.199964871	0.216312485	-0.087054216	0.037087306	0.128277436	0.053681916	-0.242143133	0.210676896	-0.663916	0.179719	-0.525128	0.157563	8.32156	0.900261	-0.121658	0.0542502	0.24553	0.174855	-0.0063491	0.0137863	0.644761	0.118082	-0.0844301	0.0459481	-0.292561	0.0923645	0.174372
22.2	-0.837579966	0.258291267	-0.616013194	0.167772492	8.762320007	0.753516243	-0.126860004	0.048312853	0.190437545	0.176372377	-0.001129964	0.016174332	0.602085559	0.141607247	-0.083751158	0.040257832	-0.308578288	0.250265444	0.188448218	0.041337315	0.105056243	0.044403318	-0.195324249	0.216671082	-0.087244465	0.037565648	0.128626689	0.054458842	-0.244590364	0.213247147	-0.654302	0.178018	-0.521721	0.156221	8.28803	0.901225	-0.121361	0.0543182	0.2477	0.175444	-0.00654265	0.0136901	0.642215	0.118766	-0.083029	0.045869	-0.290171	0.0921721	0.173563
22.3	-0.821203029	0.257075091	-0.609547937	0.168938996	8.739540311	0.757586559	-0.126654919	0.047736612	0.191428747	0.17724133	-0.001322961	0.01612124	0.598284494	0.140915771	-0.082183631	0.039876923	-0.306807473	0.252808482	0.187833901	0.041556019	0.105196338	0.045020172	-0.190703775	0.217139695	-0.087416459	0.037997148	0.128949881	0.055172849	-0.246989063	0.215783092	-0.644849	0.176369	-0.518321	0.154908	8.2555	0.902642	-0.121081	0.0543989	0.249889	0.176036	-0.00673199	0.0135923	0.63963	0.11941	-0.0816308	0.0457864	-0.287728	0.0919528	0.172735
22.4	-0.804888388	0.255752865	-0.60296757	0.17004846	8.716549571	0.762094137	-0.126463401	0.047179308	0.192393477	0.178128604	-0.001508156	0.016064639	0.594582048	0.140214979	-0.0806388	0.039508181	-0.305033593	0.25541442	0.187228107	0.041739509	0.105332969	0.045595188	-0.186129923	0.217717638	-0.087583696	0.038388783	0.129267194	0.055835257	-0.249376661	0.218304334	-0.635504	0.174753	-0.514893	0.153611	8.22333	0.904013	-0.120808	0.0544806	0.252077	0.176616	-0.00691702	0.0134923	0.637102	0.120012	-0.080253	0.0457041	-0.285301	0.0917337	0.171919
22.5	-0.788678795	0.254332618	-0.596311018	0.171065719	8.693907295	0.766805959	-0.126293482	0.046638701	0.193354638	0.179042552	-0.001686777	0.016004713	0.591030275	0.139460941	-0.079121723	0.039152965	-0.303299928	0.258152221	0.186644947	0.041891449	0.105476056	0.0461352	-0.181599401	0.218416119	-0.087754082	0.038745414	0.129591004	0.056455521	-0.251786105	0.220847575	-0.626164	0.173175	-0.511367	0.152327	8.19008	0.904511	-0.12052	0.0545474	0.254238	0.177174	-0.00709806	0.0133897	0.63468	0.120556	-0.0789018	0.0456229	-0.282917	0.0915221	0.171126
22.6	-0.772590782	0.252844558	-0.589583844	0.171979482	8.671595899	0.771570852	-0.126143559	0.046117177	0.194318559	0.179981381	-0.001859228	0.015941183	0.587627738	0.138667933	-0.077630484	0.038809331	-0.301590476	0.260990489	0.186082765	0.042006339	0.105625095	0.046637477	-0.177114728	0.219243328	-0.087927464	0.039064871	0.129921245	0.057030621	-0.254220661	0.22341472	-0.616928	0.171637	-0.507822	0.151072	8.15724	0.90506	-0.12024	0.0546151	0.2564	0.177721	-0.00727535	0.0132861	0.632363	0.121033	-0.0775747	0.0455377	-0.280569	0.0913026	0.170352
22.7	-0.756633884	0.25132874	-0.582801894	0.172804753	8.649577837	0.776317336	-0.126016738	0.045623916	0.195292228	0.180944243	-0.002025687	0.015873686	0.584373468	0.137821286	-0.076162528	0.038478609	-0.299902218	0.263918745	0.185539735	0.042085141	0.105779821	0.047103545	-0.172670221	0.220199814	-0.088103527	0.039348446	0.130257861	0.057562669	-0.25668745	0.226011895	-0.607816	0.170158	-0.504286	0.149896	8.12499	0.905596	-0.119975	0.0546987	0.25857	0.178259	-0.00744916	0.013182	0.630145	0.121402	-0.0762687	0.0454456	-0.27825	0.0910604	0.169598
22.8	-0.740820295	0.249778568	-0.575984683	0.173539154	8.627976752	0.781148873	-0.125915766	0.04516197	0.196283784	0.181930318	-0.002186778	0.015801878	0.581286442	0.13694532	-0.074717712	0.038167032	-0.298240003	0.266943961	0.185018186	0.042127847	0.10594206	0.04753281	-0.168257863	0.221282447	-0.08828347	0.039595731	0.130603349	0.058050967	-0.259202799	0.228640864	-0.598795	0.168715	-0.500746	0.148805	8.09297	0.905651	-0.119722	0.0547992	0.260743	0.178771	-0.00761959	0.013077	0.628036	0.121665	-0.0749831	0.0453487	-0.275961	0.0907973	0.168867
22.9	-0.725148329	0.248195804	-0.569128148	0.174167918	8.606590948	0.786298632	-0.125838094	0.04473767	0.197299479	0.182941199	-0.002343145	0.01572555	0.578358082	0.136045314	-0.073294497	0.037879474	-0.296578844	0.270056468	0.18451388	0.042134874	0.106109472	0.047926697	-0.163878915	0.222482927	-0.088465794	0.039807785	0.13095553	0.058497554	-0.261764859	0.23131077	-0.589913	0.167364	-0.497223	0.147754	8.06176	0.905932	-0.119481	0.0548946	0.26293	0.179291	-0.00778769	0.0129736	0.62603	0.121856	-0.0737162	0.0452514	-0.273682	0.0905021	0.168157
23	-0.70960482	0.246578291	-0.562216561	0.174668468	8.585064035	0.791745919	-0.125778816	0.044344754	0.198341714	0.183977401	-0.002495378	0.015644481	0.57556279	0.135144125	-0.071888134	0.037616533	-0.29489959	0.273260073	0.184016522	0.042105341	0.106276022	0.048286141	-0.159522343	0.223795292	-0.088645575	0.039985361	0.131307005	0.05890358	-0.264362164	0.234026079	-0.581104	0.166136	-0.493674	0.146756	8.0303	0.905854	-0.119236	0.0549765	0.265118	0.179833	-0.00795416	0.0128717	0.624096	0.122003	-0.0724629	0.0451529	-0.271395	0.0901894	0.167456
23.1	-0.694145363	0.244899798	-0.555213586	0.175049449	8.562523381	0.796066994	-0.125724335	0.043958691	0.199374557	0.184949585	-0.002641818	0.015553805	0.572842461	0.134243324	-0.070488639	0.037363806	-0.293166824	0.276526761	0.183503529	0.042014482	0.10642702	0.048597795	-0.155152173	0.225157431	-0.08881033	0.040117872	0.131639577	0.059255075	-0.266960599	0.236729253	-0.572417	0.165034	-0.490144	0.14583	7.99933	0.905885	-0.119001	0.0550632	0.267322	0.18039	-0.00811896	0.0127722	0.622164	0.122016	-0.0712093	0.0450348	-0.269064	0.0898203	0.166748
23.2	-0.678795693	0.243185693	-0.548140029	0.175352582	8.539026794	0.800589108	-0.125673761	0.043595563	0.200393015	0.185910266	-0.002781507	0.015457698	0.570199193	0.133406598	-0.069104731	0.037136119	-0.29135846	0.279791719	0.182977033	0.041883518	0.106558367	0.048860656	-0.15082552	0.226608088	-0.088957443	0.040206362	0.131947685	0.059549458	-0.269514567	0.239397038	-0.563889	0.164028	-0.48667	0.144993	7.96951	0.906377	-0.118788	0.0551639	0.269548	0.180951	-0.00828224	0.0126754	0.620236	0.121964	-0.0699624	0.0449105	-0.266694	0.0894034	0.166033
23.3	-0.663606644	0.241449735	-0.54102668	0.175607689	8.515106865	0.805530567	-0.125631032	0.043266475	0.201387686	0.186884936	-0.002913815	0.015357919	0.567668659	0.132646276	-0.067747104	0.036935402	-0.289505539	0.283013415	0.182448523	0.041706633	0.106674762	0.04907387	-0.146572436	0.228144008	-0.089091114	0.040249996	0.132236547	0.059783218	-0.272023481	0.242011521	-0.55545	0.163081	-0.483218	0.14428	7.93981	0.906247	-0.118587	0.0552864	0.271771	0.181486	-0.00844362	0.01258	0.618346	0.121842	-0.0687293	0.0447794	-0.26432	0.0889744	0.165322
23.4	-0.648612742	0.239706491	-0.533913894	0.175748294	8.491196789	0.810753098	-0.125605081	0.042982743	0.202383586	0.187870824	-0.003040085	0.01525333	0.565289257	0.13182948	-0.066419489	0.036758085	-0.287651108	0.286281241	0.181929668	0.0415084	0.106784409	0.049257255	-0.142383839	0.229763182	-0.089217905	0.040265572	0.132515806	0.059981812	-0.274504555	0.244599926	-0.547086	0.162214	-0.479761	0.143625	7.90998	0.905932	-0.118386	0.0554036	0.273983	0.182014	-0.00860362	0.012487	0.616528	0.121626	-0.0675148	0.0446484	-0.261966	0.0885391	0.164632
23.5	-0.633797918	0.237962687	-0.526801283	0.175781	8.466907439	0.815965147	-0.12558748	0.042735424	0.203379222	0.188886629	-0.003161555	0.015144194	0.563028775	0.130960989	-0.065117581	0.036599712	-0.285769043	0.289584002	0.181409554	0.04128202	0.106882566	0.049413432	-0.138255265	0.231461281	-0.089334103	0.04025514	0.132780247	0.060149951	-0.276954759	0.247196896	-0.538808	0.161427	-0.47631	0.143007	7.88027	0.905333	-0.118187	0.0555093	0.276195	0.182539	-0.00876302	0.0123969	0.614754	0.121271	-0.066314	0.0445082	-0.259623	0.0880936	0.16395
23.6	-0.619251192	0.23625595	-0.51972899	0.175694291	8.443195399	0.821159541	-0.125594334	0.042531285	0.204399764	0.18993563	-0.00327791	0.015030874	0.560969568	0.130084564	-0.063851011	0.036467329	-0.283894529	0.292889442	0.180908528	0.041023493	0.106979145	0.049538587	-0.134206001	0.233240063	-0.089447422	0.040215929	0.133041827	0.060282839	-0.279401766	0.249794133	-0.530617	0.160693	-0.47289	0.142502	7.85065	0.904205	-0.117999	0.0556371	0.278405	0.183042	-0.00892154	0.0123091	0.613097	0.120837	-0.0651365	0.0443643	-0.25732	0.0876224	0.163297
23.7	-0.604967848	0.23458634	-0.512711631	0.175500711	8.420209279	0.826384236	-0.125628826	0.042372126	0.205455594	0.19102074	-0.003390061	0.014913389	0.559127064	0.129223565	-0.062619087	0.03636637	-0.282033364	0.296195647	0.180428938	0.040735074	0.107076517	0.049633466	-0.130228043	0.235090295	-0.08955971	0.040148904	0.13330389	0.060381298	-0.281862807	0.252390576	-0.522574	0.160044	-0.469543	0.142091	7.82205	0.903521	-0.117832	0.0557851	0.280636	0.183544	-0.00908003	0.0122253	0.611572	0.120335	-0.063981	0.0442186	-0.25506	0.0871314	0.162678
23.8	-0.590910854	0.232973942	-0.505731951	0.175217775	8.397398536	0.831633587	-0.125682986	0.042265927	0.20654317	0.1921497	-0.0034987	0.014791831	0.557456445	0.128338549	-0.061416355	0.036297609	-0.280149977	0.299487266	0.179958957	0.040420958	0.107169191	0.049703474	-0.126317992	0.236996585	-0.089667236	0.040058661	0.133560515	0.060452532	-0.284325141	0.255001192	-0.514673	0.159504	-0.466266	0.141772	7.7943	0.903241	-0.117682	0.0559502	0.28289	0.184058	-0.00923913	0.012146	0.610139	0.119757	-0.0628419	0.0440721	-0.252815	0.0866038	0.162083
23.9	-0.577048252	0.231418492	-0.498740438	0.174820391	8.374019585	0.836772162	-0.125743028	0.042192177	0.207662586	0.193328027	-0.003604656	0.014666415	0.555895188	0.127447511	-0.060232845	0.036257841	-0.278221055	0.302762619	0.179478027	0.040079168	0.107246377	0.04975185	-0.122449868	0.238944684	-0.089760925	0.039947876	0.13379796	0.060500113	-0.286767935	0.257631349	-0.506852	0.159089	-0.463006	0.1415	7.76627	0.90253	-0.117529	0.056108	0.285147	0.184594	-0.00939923	0.0120713	0.608739	0.119163	-0.0617105	0.043924	-0.250554	0.0860641	0.161489
24	-0.563374931	0.229838114	-0.49177379	0.174310299	8.350402824	0.840967272	-0.125822462	0.042164832	0.208779052	0.194466727	-0.003705152	0.014533699	0.55447038	0.126613625	-0.059072812	0.036248731	-0.276249655	0.305991354	0.178993921	0.039693916	0.107307758	0.049757866	-0.118635024	0.240927042	-0.089841662	0.039803544	0.134016612	0.060502622	-0.289165773	0.260212366	-0.499143	0.158765	-0.459788	0.141256	7.73871	0.902131	-0.117382	0.0562638	0.287415	0.185138	-0.00956035	0.0120011	0.607386	0.118459	-0.0605848	0.0437633	-0.248288	0.0854923	0.160908
24.1	-0.549913811	0.22830495	-0.484840981	0.173715105	8.326554037	0.844770366	-0.125911844	0.042167044	0.209934712	0.19561217	-0.00380291	0.014395103	0.553185497	0.125834221	-0.057936252	0.036257918	-0.274245288	0.309147562	0.178505859	0.039291289	0.107353666	0.049736509	-0.114873994	0.242893869	-0.089908087	0.039635249	0.134215837	0.060476044	-0.291534583	0.262747774	-0.491537	0.158501	-0.456612	0.141073	7.71137	0.901559	-0.117245	0.0564371	0.289681	0.185666	-0.00972154	0.0119348	0.606084	0.117689	-0.0594672	0.0435934	-0.24602	0.0849114	0.16034
24.2	-0.536605642	0.226848211	-0.477891213	0.173156697	8.301058663	0.848907161	-0.125987924	0.042204925	0.211063155	0.196795428	-0.003894867	0.014255055	0.551911096	0.12515484	-0.056816761	0.036288943	-0.272114894	0.312111382	0.17798121	0.038859453	0.107361547	0.049676512	-0.111199591	0.244835769	-0.08994318	0.039435824	0.134367566	0.060404958	-0.293778965	0.265188395	-0.48404	0.158302	-0.453495	0.140964	7.6844	0.900868	-0.117121	0.056634	0.291955	0.186188	-0.00988349	0.0118729	0.604712	0.116857	-0.0583473	0.0434086	-0.243704	0.0843256	0.159751
24.3	-0.523588444	0.225453575	-0.471037486	0.172512403	8.276068631	0.853112895	-0.126082708	0.04229478	0.21222557	0.198026565	-0.003983572	0.014113638	0.550822374	0.12448087	-0.055734876	0.036342724	-0.269978479	0.314981588	0.177470119	0.038419405	0.107361763	0.049593058	-0.107626652	0.246775717	-0.089971237	0.039218967	0.134508537	0.060308342	-0.295981929	0.267568541	-0.476688	0.158152	-0.450459	0.140878	7.65845	0.900491	-0.117014	0.0568411	0.294251	0.186705	-0.0100468	0.011816	0.603438	0.115995	-0.0572474	0.0432264	-0.241426	0.0837589	0.159191
24.4	-0.510812998	0.224110345	-0.464239863	0.171745669	8.250694773	0.857753078	-0.126181788	0.042437811	0.213404983	0.19929063	-0.004068988	0.013969197	0.549835826	0.123744026	-0.054681942	0.036414113	-0.267788433	0.317760629	0.176953947	0.037982937	0.107343362	0.049494545	-0.104145025	0.248693097	-0.089984591	0.038992841	0.134625409	0.060197106	-0.298088316	0.269885824	-0.469404	0.158045	-0.44744	0.140785	7.63208	0.899227	-0.116901	0.0570396	0.296537	0.187218	-0.0102113	0.0117637	0.602189	0.115127	-0.0561578	0.0430503	-0.239156	0.0832262	0.15864
24.5	-0.498344006	0.222860165	-0.457543946	0.170893023	8.225851439	0.862335729	-0.126300267	0.04262647	0.214627075	0.200614948	-0.00415174	0.013823117	0.549025867	0.123005858	-0.0536662	0.036504254	-0.265577294	0.320419147	0.176450479	0.037538606	0.107317403	0.049376145	-0.10077288	0.25058925	-0.089991583	0.038753557	0.134732003	0.060066012	-0.300146252	0.27215519	-0.462218	0.157972	-0.444469	0.140705	7.60596	0.897753	-0.116796	0.0572454	0.298827	0.187726	-0.0103771	0.0117164	0.60104	0.11425	-0.0550873	0.0428746	-0.236924	0.0827042	0.158116
24.6	-0.486175399	0.22170751	-0.450964952	0.169976079	8.201732074	0.866821122	-0.126442722	0.042862309	0.215903957	0.202003124	-0.00423283	0.013675805	0.54840607	0.122272207	-0.052686797	0.036615237	-0.263354963	0.322949454	0.175964003	0.037088624	0.10728809	0.049237926	-0.097503755	0.252453655	-0.08999561	0.038501692	0.134833925	0.05991495	-0.302176811	0.274372822	-0.455198	0.157957	-0.441607	0.140658	7.58116	0.896966	-0.116714	0.057473	0.301153	0.188244	-0.0105451	0.011675	0.600004	0.11337	-0.0540361	0.0427008	-0.234732	0.0821901	0.157622
24.7	-0.474245233	0.220676237	-0.444442395	0.169008375	8.177193314	0.870896034	-0.126588978	0.043136215	0.217218481	0.20346952	-0.004312621	0.013527702	0.5478793	0.121444756	-0.051732562	0.036741313	-0.261073352	0.32534205	0.175469263	0.036629267	0.107243383	0.049087427	-0.094321622	0.25426734	-0.089987459	0.03824316	0.134916514	0.059753418	-0.304149273	0.276562637	-0.448316	0.158017	-0.438837	0.140665	7.55707	0.896276	-0.11665	0.0577269	0.303509	0.188781	-0.0107155	0.0116398	0.598996	0.112497	-0.0529944	0.0425288	-0.232534	0.0816642	0.157133
24.8	-0.462590079	0.219730079	-0.438034381	0.167983865	8.153155758	0.874801422	-0.126756384	0.043450392	0.218601443	0.20500611	-0.004392396	0.01337929	0.54751528	0.120624415	-0.050807938	0.036884882	-0.258781413	0.327580893	0.17498574	0.036167946	0.107193893	0.048918383	-0.09122346	0.256030194	-0.08997538	0.037974659	0.134993063	0.059574184	-0.30609857	0.278700606	-0.441562	0.158124	-0.436139	0.140666	7.53365	0.895942	-0.116595	0.057987	0.305882	0.189326	-0.0108878	0.0116105	0.59808	0.11164	-0.0519669	0.0423573	-0.230362	0.08116	0.156666
24.9	-0.45110538	0.21877641	-0.431680773	0.166883159	8.128337216	0.877503555	-0.126930347	0.043805968	0.219986642	0.206514814	-0.004469674	0.013226818	0.547198945	0.119864201	-0.049899629	0.037041562	-0.256421866	0.329652383	0.174485066	0.035690605	0.107121544	0.048715705	-0.08819148	0.257724657	-0.089946247	0.037687048	0.135041978	0.059362581	-0.307949175	0.280731833	-0.434894	0.15825	-0.433475	0.140621	7.51023	0.895343	-0.11654	0.0582388	0.308249	0.189867	-0.0110616	0.0115864	0.597144	0.110705	-0.0509377	0.0421737	-0.228164	0.0806511	0.156197
25	-0.43988552	0.217929906	-0.425468002	0.165752513	8.103933735	0.879970591	-0.12712257	0.044198544	0.22143739	0.208092565	-0.004547573	0.013074953	0.547029349	0.119096823	-0.049019283	0.037206831	-0.254052445	0.331537232	0.173994018	0.035217035	0.10704366	0.048492806	-0.085242513	0.259348708	-0.089912685	0.037390227	0.135084088	0.059131929	-0.309771604	0.282683546	-0.428313	0.158379	-0.430862	0.140586	7.48683	0.894149	-0.116492	0.0585096	0.310613	0.190393	-0.0112365	0.0115667	0.596283	0.109765	-0.0499214	0.0419911	-0.225987	0.0801732	0.155749
25.1	-0.42886642	0.217209387	-0.419305178	0.164648498	8.078423915	0.882613872	-0.127302389	0.0445987	0.222912383	0.209702353	-0.004624131	0.012923601	0.546878734	0.118433345	-0.048154157	0.037372947	-0.251595996	0.333146959	0.173477984	0.03474692	0.10693681	0.04824115	-0.082371769	0.26083027	-0.089855085	0.037075705	0.135089356	0.058870312	-0.311485984	0.284483155	-0.421864	0.158507	-0.428333	0.140536	7.46441	0.893585	-0.116462	0.0587976	0.312994	0.190904	-0.0114127	0.0115521	0.595378	0.108899	-0.0489049	0.0418007	-0.223771	0.0797186	0.155289
25.2	-0.418129422	0.216594178	-0.413274644	0.163526605	8.053114955	0.88527435	-0.127491156	0.045018697	0.224438661	0.21137135	-0.004700434	0.012775398	0.546847031	0.117794718	-0.047318397	0.037538997	-0.249116063	0.334532739	0.172966553	0.034287483	0.106819203	0.047968241	-0.07960134	0.262191509	-0.089788373	0.036751197	0.135080027	0.058587033	-0.313139155	0.28616107	-0.415536	0.158631	-0.425885	0.140485	7.44277	0.893272	-0.116449	0.059107	0.315393	0.191405	-0.0115906	0.0115426	0.594524	0.108091	-0.0479024	0.0416124	-0.221572	0.0792986	0.154845
25.3	-0.407656931	0.216073261	-0.407384212	0.162344727	8.028036542	0.888096987	-0.127689744	0.045465036	0.226020795	0.213108945	-0.004777489	0.012630726	0.546925336	0.117109497	-0.046509403	0.037702584	-0.246614511	0.335719312	0.17246101	0.033847913	0.106693443	0.04768175	-0.076922169	0.263442606	-0.089715458	0.036424484	0.135059791	0.058291865	-0.314731779	0.287739713	-0.409272	0.158724	-0.423467	0.140398	7.42078	0.892093	-0.116435	0.0594201	0.317774	0.19189	-0.0117692	0.0115375	0.593718	0.10734	-0.0469118	0.0414314	-0.219389	0.0789256	0.154416
25.4	-0.397429173	0.215636639	-0.401611604	0.161092064	8.00281009	0.891378726	-0.127891345	0.045941572	0.22764001	0.21488982	-0.004854631	0.012487601	0.54706948	0.116356971	-0.0457239	0.037865365	-0.244077972	0.336705402	0.171954451	0.033434754	0.10655543	0.047384226	-0.074333056	0.264583	-0.089633752	0.036098294	0.135023182	0.057986974	-0.316229591	0.289202857	-0.403102	0.158829	-0.421094	0.140251	7.39916	0.89121	-0.116422	0.0597229	0.320161	0.19238	-0.0119496	0.0115381	0.592922	0.106661	-0.04593	0.0412592	-0.217217	0.0786024	0.153995
25.5	-0.387466708	0.215310789	-0.39597071	0.159808493	7.977688447	0.894280508	-0.12809963	0.04643085	0.229316193	0.216750957	-0.004933207	0.01234825	0.547309801	0.115510726	-0.044963577	0.038026119	-0.24152484	0.337487316	0.171450357	0.033029663	0.106410067	0.047076153	-0.071829638	0.265612204	-0.089546243	0.035771919	0.134976425	0.057673659	-0.31768038	0.290586189	-0.397059	0.158955	-0.418813	0.140112	7.37835	0.890526	-0.116426	0.0600456	0.322577	0.192887	-0.0121322	0.0115447	0.592163	0.10604	-0.0449615	0.0410923	-0.215061	0.0782943	0.153587
25.6	-0.377762129	0.215079093	-0.390476995	0.15851442	7.952665639	0.896779641	-0.128316528	0.046937545	0.231051666	0.218696416	-0.005013947	0.012213326	0.547640971	0.114566479	-0.044226674	0.038185589	-0.238967984	0.338058698	0.170949795	0.032635135	0.106259133	0.046757888	-0.069404002	0.266530832	-0.089454457	0.0354462	0.134922046	0.057353041	-0.3190934	0.291897772	-0.391148	0.159093	-0.41663	0.13998	7.35862	0.890247	-0.116452	0.0603904	0.325029	0.193407	-0.0123171	0.0115573	0.591438	0.105442	-0.044006	0.0409285	-0.212923	0.0780019	0.153192
25.7	-0.368309872	0.214914269	-0.38516087	0.157219927	7.927976431	0.898804886	-0.128547023	0.04745976	0.232856934	0.220710679	-0.005097986	0.01208298	0.548080657	0.113585387	-0.043509034	0.038343117	-0.236435568	0.33841049	0.170457304	0.032250756	0.106106681	0.046423205	-0.067027631	0.267338575	-0.089361024	0.035117287	0.134865408	0.0570179	-0.320495921	0.293118053	-0.385365	0.159224	-0.414541	0.139834	7.34013	0.890621	-0.116498	0.0607518	0.327516	0.193932	-0.012504	0.0115757	0.59076	0.104835	-0.043061	0.0407636	-0.210811	0.0777383	0.152816
25.8	-0.359054681	0.214730621	-0.379977535	0.155881349	7.903127765	0.899725512	-0.12878272	0.047984117	0.234691616	0.222707448	-0.005183463	0.011954972	0.548581345	0.112664479	-0.042805386	0.038503285	-0.23390651	0.338538094	0.169962732	0.031870717	0.105944871	0.046057279	-0.06469132	0.268033047	-0.089260674	0.034774809	0.134797419	0.056652376	-0.321846144	0.294196442	-0.379627	0.159316	-0.412463	0.13963	7.3211	0.889971	-0.116537	0.0611014	0.329976	0.194443	-0.0126909	0.0115976	0.590087	0.10422	-0.0421211	0.0405987	-0.2087	0.0774851	0.152449
25.9	-0.350054127	0.214649015	-0.374985619	0.154528722	7.878975634	0.90068486	-0.12903423	0.048511847	0.236609348	0.224771092	-0.005273544	0.011833194	0.549210252	0.111771153	-0.042122288	0.038662511	-0.231424213	0.338444999	0.169485075	0.031516126	0.105787631	0.045675158	-0.062400075	0.268617304	-0.08916358	0.034428992	0.134735102	0.056271395	-0.323208754	0.295176726	-0.373977	0.159388	-0.410438	0.139372	7.30262	0.889287	-0.116581	0.061445	0.332449	0.194955	-0.0128791	0.0116241	0.589488	0.103687	-0.0411968	0.0404434	-0.206622	0.0772798	0.152106
26	-0.341262011	0.214677926	-0.37015785	0.153227264	7.854945269	0.901753602	-0.129290681	0.049030853	0.238580689	0.2268862	-0.005367008	0.011719138	0.549917306	0.110918568	-0.041453162	0.038819801	-0.228962466	0.338088506	0.169012434	0.03117469	0.10562795	0.045267737	-0.060143687	0.269077117	-0.089064106	0.034072526	0.13467016	0.055862926	-0.324565098	0.296017178	-0.36844	0.159433	-0.408498	0.1391	7.28526	0.889112	-0.116647	0.0618056	0.33495	0.195462	-0.0130686	0.011655	0.588917	0.103245	-0.040281	0.0402916	-0.204553	0.0771165	0.151773
26.1	-0.332645333	0.2148136	-0.365442523	0.151970675	7.830154791	0.903013452	-0.129530246	0.049521877	0.240579367	0.229024432	-0.005462945	0.011611655	0.550630362	0.110139135	-0.040791174	0.038960798	-0.226495938	0.337470206	0.168525162	0.030859906	0.105452799	0.044841782	-0.057912845	0.269358944	-0.088950151	0.033707888	0.134584417	0.055434336	-0.32586919	0.296699129	-0.362959	0.159437	-0.406593	0.138816	7.26788	0.88857	-0.116718	0.0621823	0.337442	0.195956	-0.0132581	0.0116889	0.588303	0.102897	-0.039368	0.0401372	-0.202469	0.0769782	0.151433
26.2	-0.324266309	0.215031458	-0.360922455	0.150697791	7.805897594	0.904231705	-0.12977619	0.050001795	0.242646222	0.231225945	-0.005563524	0.01151316	0.551449702	0.109347789	-0.040144215	0.039087973	-0.224087609	0.336647919	0.168050791	0.030571713	0.105281792	0.044405884	-0.055703211	0.269504602	-0.088837734	0.033342849	0.134502884	0.054996734	-0.327194168	0.297286586	-0.357573	0.159421	-0.404751	0.138507	7.25135	0.888544	-0.116803	0.0625649	0.339952	0.196447	-0.0134483	0.0117268	0.587739	0.102605	-0.038467	0.0399891	-0.200414	0.0768835	0.151111
26.3	-0.316072074	0.215285216	-0.356541122	0.149380475	7.781227105	0.905650355	-0.130010417	0.050467782	0.244751007	0.233504024	-0.005667906	0.011424542	0.552289514	0.108474488	-0.039505656	0.039205396	-0.221713431	0.335647693	0.167571485	0.030311041	0.105105654	0.043968076	-0.053502861	0.269535207	-0.088720534	0.032984133	0.134414073	0.054560018	-0.328494363	0.29781625	-0.352259	0.159407	-0.402942	0.13816	7.23502	0.888491	-0.116884	0.0629316	0.342463	0.19695	-0.013639	0.0117691	0.587149	0.102378	-0.0375723	0.0398523	-0.198371	0.0768387	0.150786
26.4	-0.308057582	0.215579199	-0.352291849	0.148060541	7.755724001	0.906860353	-0.130228559	0.050938265	0.246864821	0.235830524	-0.005775305	0.011343236	0.55311203	0.107468311	-0.038871853	0.039315746	-0.219374342	0.334466891	0.167080377	0.03006232	0.104921096	0.043526132	-0.05130752	0.269462902	-0.08859596	0.032628915	0.13431297	0.054118636	-0.329749928	0.298266966	-0.347017	0.159405	-0.401182	0.137814	7.21899	0.888077	-0.116972	0.0633002	0.344988	0.197476	-0.0138308	0.0118158	0.586488	0.102122	-0.0366827	0.0397201	-0.196329	0.0768199	0.150453
26.5	-0.300314025	0.21590566	-0.348265615	0.146752347	7.730987872	0.907863455	-0.130455973	0.051397993	0.249039245	0.238225664	-0.005887813	0.011271917	0.554052849	0.106448093	-0.038254126	0.039428344	-0.217141149	0.333106007	0.166611518	0.02983383	0.104748986	0.043075234	-0.049116914	0.269303646	-0.088479684	0.032273229	0.134226409	0.053668595	-0.331055608	0.298660684	-0.341877	0.159392	-0.399503	0.137474	7.20422	0.888386	-0.11708	0.063684	0.347549	0.198005	-0.0140236	0.0118665	0.585897	0.101886	-0.0358121	0.0395977	-0.19434	0.0768286	0.150143
26.6	-0.292806697	0.216229131	-0.344457336	0.145459419	7.707009262	0.908427523	-0.130691291	0.051838834	0.251271144	0.24066081	-0.006005846	0.011210377	0.555110987	0.1054627	-0.037646157	0.039545381	-0.215025925	0.331566643	0.166163976	0.029622308	0.104590468	0.042608865	-0.046899592	0.269066075	-0.088372246	0.031912143	0.134156412	0.053202139	-0.332430296	0.298979667	-0.336808	0.159342	-0.39788	0.137135	7.19016	0.888807	-0.117205	0.0640858	0.35012	0.198514	-0.0142159	0.0119186	0.585372	0.101656	-0.034956	0.0394829	-0.192397	0.0768624	0.149856
26.7	-0.285473105	0.216503326	-0.34083431	0.144190879	7.68333711	0.908031567	-0.130926506	0.05225392	0.253525932	0.24308119	-0.006128141	0.011157763	0.556246059	0.104534875	-0.037040997	0.039667674	-0.213017888	0.329848593	0.1657278	0.029421182	0.104440205	0.042117689	-0.044635216	0.268753462	-0.088269635	0.031539165	0.134097079	0.052709318	-0.333858318	0.299189668	-0.331797	0.159268	-0.396295	0.136787	7.17649	0.888985	-0.117337	0.0644904	0.352695	0.199015	-0.0144079	0.0119727	0.584875	0.101388	-0.0341082	0.0393738	-0.190483	0.0769058	0.149583
26.8	-0.278322076	0.216824025	-0.337404575	0.142964532	7.660286784	0.907992006	-0.131166359	0.052652969	0.255837175	0.24555366	-0.006257514	0.011116413	0.557473833	0.103720549	-0.036439852	0.039794206	-0.21114099	0.327975257	0.165310592	0.029257122	0.104305795	0.041619757	-0.04232104	0.268372039	-0.088177519	0.031166037	0.134057709	0.052208624	-0.335378932	0.299350126	-0.32683	0.159176	-0.394723	0.136402	7.16302	0.889177	-0.117466	0.0648767	0.355264	0.199509	-0.0145991	0.012029	0.58443	0.101203	-0.0332746	0.0392771	-0.18861	0.0769909	0.149324
26.9	-0.271340488	0.217212718	-0.33418061	0.141812939	7.637884929	0.908048361	-0.131410434	0.053027042	0.258197445	0.248066607	-0.006393568	0.0110873	0.558799765	0.102969223	-0.035839017	0.039923057	-0.209398476	0.32593222	0.164912797	0.029113438	0.10418898	0.041109346	-0.039937759	0.267919087	-0.088096652	0.03078772	0.134041054	0.051692202	-0.337017017	0.299440281	-0.321902	0.159059	-0.393179	0.136021	7.1497	0.888864	-0.117601	0.0652707	0.35783	0.199994	-0.0147894	0.0120866	0.584041	0.101063	-0.0324516	0.0391879	-0.186774	0.0771091	0.14908
27	-0.264473636	0.217656276	-0.331090929	0.140788518	7.615033367	0.90842199	-0.131636224	0.053362883	0.260543734	0.250585411	-0.006533228	0.011070373	0.560126079	0.102322771	-0.035232731	0.04005029	-0.207745429	0.323690942	0.164513184	0.028985064	0.104074893	0.040580384	-0.037492508	0.267371369	-0.088015448	0.030398868	0.13402821	0.051151319	-0.3387047	0.299408983	-0.317038	0.158913	-0.391689	0.135647	7.1373	0.888758	-0.117754	0.0656803	0.360417	0.200467	-0.0149793	0.0121454	0.583617	0.100992	-0.0316327	0.0390979	-0.184946	0.0772417	0.148828
27.1	-0.257729193	0.21815767	-0.328139694	0.13979804	7.591630061	0.908534037	-0.131836062	0.053665075	0.262900282	0.253139863	-0.006678481	0.011064121	0.561450129	0.101721871	-0.034614171	0.04015989	-0.206209685	0.321327312	0.164104917	0.02888148	0.103962836	0.040058535	-0.034945505	0.266710167	-0.087930644	0.030015211	0.134016104	0.050617787	-0.34046724	0.299342797	-0.312254	0.158773	-0.390257	0.135274	7.12612	0.889477	-0.117924	0.0660961	0.36304	0.200949	-0.0151692	0.0122068	0.583144	0.100906	-0.0308148	0.0390063	-0.183125	0.077385	0.148565
27.2	-0.251137934	0.218648138	-0.325323298	0.138796284	7.567702845	0.908375446	-0.132007949	0.053933645	0.265263584	0.255754303	-0.006828715	0.011071111	0.562770487	0.101099254	-0.03398728	0.040263839	-0.20480658	0.318865502	0.163689386	0.028792387	0.103853792	0.039549944	-0.032303838	0.265984216	-0.087843971	0.02964158	0.13400584	0.050099355	-0.342300814	0.299294185	-0.307514	0.158653	-0.38885	0.134912	7.1151	0.889582	-0.118094	0.0665036	0.365674	0.201464	-0.0153586	0.0122711	0.582623	0.100844	-0.0300029	0.0389208	-0.181325	0.0775503	0.148289
27.3	-0.244730992	0.21910038	-0.322695582	0.137824366	7.544018298	0.908349106	-0.132169453	0.054188603	0.267630599	0.258434292	-0.006983738	0.011092197	0.564132511	0.100433718	-0.033359617	0.040375445	-0.203563241	0.316319368	0.163286946	0.028727644	0.103760317	0.039052544	-0.029584751	0.265219633	-0.087766635	0.029277156	0.134014241	0.049593868	-0.344228717	0.299276072	-0.302815	0.158546	-0.38746	0.134535	7.10454	0.889542	-0.118264	0.0668918	0.368324	0.202001	-0.0155476	0.0123382	0.58211	0.100763	-0.0292063	0.0388504	-0.179572	0.0777199	0.148022
27.4	-0.238514039	0.219517355	-0.320259188	0.136897682	7.520902301	0.908694709	-0.132325697	0.054428756	0.269995937	0.261121475	-0.007143364	0.011122639	0.565559846	0.099805783	-0.032728485	0.040500073	-0.202497544	0.313675385	0.162903928	0.028681525	0.103686399	0.03855586	-0.026770818	0.264435254	-0.087701348	0.028912907	0.134045762	0.0490826	-0.346267429	0.299218978	-0.298175	0.158427	-0.386117	0.134159	7.09506	0.889968	-0.11845	0.0672861	0.371004	0.202535	-0.0157359	0.0124061	0.581632	0.100698	-0.0284239	0.0387904	-0.177871	0.0778984	0.147769
27.5	-0.232465315	0.219857792	-0.318021406	0.136049733	7.49853878	0.908583354	-0.132477281	0.054640566	0.272367482	0.263813435	-0.007308433	0.011165024	0.567072619	0.099243279	-0.032090402	0.040638017	-0.201622748	0.310941906	0.162540443	0.028648222	0.103634418	0.038056617	-0.023836072	0.26363925	-0.087649085	0.028547155	0.134104566	0.048566417	-0.348459816	0.299142007	-0.293565	0.15829	-0.384804	0.133796	7.08604	0.890001	-0.118647	0.0676951	0.373692	0.203059	-0.0159226	0.0124734	0.581212	0.100616	-0.027654	0.038737	-0.17622	0.078067	0.147534
27.6	-0.226543745	0.220121858	-0.315962671	0.135292834	7.476750974	0.907839851	-0.132621096	0.054821974	0.274726646	0.266478069	-0.007478342	0.011218821	0.568652087	0.098750326	-0.031441078	0.040789049	-0.200935629	0.308122418	0.16219125	0.028625018	0.103602408	0.037551095	-0.020766641	0.262834183	-0.087608166	0.028177441	0.134188797	0.048041167	-0.350808235	0.299024997	-0.289004	0.158143	-0.383532	0.133439	7.07811	0.890524	-0.118862	0.0681154	0.37641	0.20358	-0.0161084	0.0125412	0.580835	0.100504	-0.0268937	0.0386903	-0.174606	0.0782201	0.147312
27.7	-0.220746341	0.22039499	-0.314090267	0.1346476	7.455821701	0.90743783	-0.132763214	0.054983	0.277101818	0.269162741	-0.007655431	0.011284843	0.570312968	0.098365985	-0.030779846	0.040951642	-0.200452836	0.305239068	0.161862157	0.028627025	0.10359727	0.037055149	-0.017553853	0.262023307	-0.087583543	0.027813796	0.134307156	0.047522626	-0.353356515	0.298918688	-0.284455	0.157994	-0.382247	0.133068	7.07011	0.890743	-0.119069	0.0685171	0.379112	0.204097	-0.0162917	0.0126091	0.580529	0.100446	-0.0261462	0.038654	-0.173038	0.078381	0.147105
27.8	-0.215045234	0.220689587	-0.312394223	0.134127528	7.435516862	0.907204525	-0.132900366	0.055124949	0.279485551	0.271869875	-0.007839801	0.011363575	0.572033293	0.098085581	-0.030101415	0.041122181	-0.200170223	0.302300818	0.161547427	0.028647087	0.103617479	0.036570904	-0.014180227	0.261204022	-0.087573592	0.027457064	0.134457982	0.047012848	-0.356114234	0.298832559	-0.279889	0.157823	-0.380933	0.132672	7.06168	0.890031	-0.119267	0.0689027	0.381789	0.204605	-0.0164722	0.0126756	0.580272	0.100411	-0.0254077	0.0386233	-0.171503	0.078545	0.146909
27.9	-0.209395052	0.22100609	-0.310811655	0.133786709	7.414688805	0.907011777	-0.133012009	0.0552353	0.281810216	0.274539027	-0.008028194	0.011453489	0.573713726	0.097907582	-0.029400495	0.041291437	-0.20004263	0.299253639	0.161223227	0.02866186	0.103645935	0.036085039	-0.010654995	0.260337236	-0.087564932	0.027095921	0.134619811	0.046494604	-0.359012492	0.298699125	-0.275375	0.157663	-0.379665	0.132282	7.05464	0.890189	-0.119483	0.0692976	0.384511	0.205118	-0.016652	0.0127428	0.579968	0.100369	-0.0246711	0.0385822	-0.169969	0.0787014	0.1467
28	-0.203808432	0.221339404	-0.309303862	0.13343924	7.39305968	0.906561319	-0.133079433	0.055305552	0.284068397	0.277217137	-0.008219349	0.011553975	0.575333237	0.097745519	-0.028677526	0.041460451	-0.200055235	0.296178649	0.160884105	0.028679756	0.103678691	0.035621669	-0.006988648	0.259455198	-0.087554494	0.026747846	0.134785862	0.045996657	-0.362015992	0.298599053	-0.270893	0.157523	-0.378434	0.131916	7.04839	0.890272	-0.119714	0.0697069	0.387264	0.205652	-0.0168311	0.0128107	0.5796	0.100392	-0.0239385	0.0385473	-0.168424	0.0788326	0.14647
28.1	-0.198339169	0.221649878	-0.307945625	0.133148867	7.371748893	0.906380838	-0.133123244	0.055347147	0.286303911	0.279894882	-0.008415412	0.011664058	0.576970752	0.097646206	-0.027936037	0.041626457	-0.200270709	0.293080661	0.16054869	0.02871281	0.103728511	0.035185989	-0.003162751	0.258541396	-0.087550341	0.026413693	0.134971554	0.045526594	-0.365197415	0.298548341	-0.266434	0.157404	-0.377217	0.131548	7.04276	0.890434	-0.11995	0.0701162	0.39004	0.206207	-0.0170087	0.0128788	0.579252	0.100471	-0.0232156	0.0385158	-0.166905	0.0789595	0.146244
28.2	-0.192978821	0.221888063	-0.306737443	0.132937059	7.350741774	0.906215497	-0.133149662	0.055368565	0.288503721	0.282591166	-0.008616062	0.011785843	0.578615117	0.097516906	-0.027180663	0.041799518	-0.200674576	0.289967959	0.160218567	0.028747922	0.103796684	0.034776881	0.000797801	0.257620037	-0.087554968	0.026094024	0.135179356	0.045084293	-0.368550535	0.298576695	-0.261991	0.157304	-0.375992	0.131146	7.03764	0.890933	-0.120182	0.0704986	0.392829	0.206775	-0.0171842	0.012947	0.578924	0.100569	-0.0225061	0.0384923	-0.165413	0.0790683	0.146022
28.3	-0.187740929	0.222058741	-0.305706933	0.132793719	7.330581279	0.906359176	-0.133164737	0.055379832	0.290676003	0.285300228	-0.008821514	0.011918683	0.580302453	0.097423683	-0.026410381	0.041983372	-0.201287594	0.28685779	0.159903805	0.028793288	0.103890421	0.034390311	0.004907472	0.256721092	-0.087574228	0.025786021	0.135418952	0.044663303	-0.372101731	0.29867882	-0.257526	0.157193	-0.374741	0.130722	7.03223	0.890521	-0.120409	0.0708766	0.395589	0.207326	-0.0173562	0.0130117	0.578652	0.100659	-0.0218108	0.0384769	-0.163956	0.0791721	0.145819
28.4	-0.182561962	0.222105481	-0.304805855	0.132733465	7.310789045	0.906400096	-0.133163492	0.055372661	0.292778444	0.287927743	-0.009029841	0.012057683	0.581992044	0.097373005	-0.025618687	0.042181003	-0.202079146	0.283728393	0.15959246	0.028835104	0.104001236	0.034004975	0.009174652	0.255851799	-0.087601613	0.0254755	0.135679753	0.044235452	-0.375816182	0.298745216	-0.253081	0.157083	-0.373515	0.130293	7.02781	0.890363	-0.120651	0.071266	0.398379	0.207878	-0.0175265	0.0130748	0.5784	0.100713	-0.0211217	0.0384636	-0.162509	0.0792498	0.145623
28.5	-0.177447555	0.222078095	-0.304056564	0.132775077	7.291705307	0.906128571	-0.13315092	0.055345961	0.294830641	0.290486374	-0.009242366	0.012204732	0.583709526	0.097375099	-0.0248068	0.042389061	-0.203057787	0.280598585	0.159288395	0.028873495	0.104133463	0.033625413	0.013601378	0.255011448	-0.087639862	0.025166469	0.135967877	0.043809151	-0.379734221	0.298811447	-0.248655	0.156976	-0.372318	0.129849	7.02462	0.890794	-0.120911	0.071666	0.401208	0.208427	-0.0176953	0.013136	0.578197	0.100738	-0.0204412	0.0384542	-0.161077	0.0793053	0.145441
28.6	-0.172390388	0.222054371	-0.303473001	0.132934883	7.273260583	0.905487042	-0.133129104	0.055308667	0.296858301	0.293012998	-0.009461439	0.012360195	0.585445488	0.09744623	-0.023970412	0.042600542	-0.204224137	0.277491931	0.15898857	0.028905204	0.104289038	0.033263179	0.018203192	0.254194112	-0.087689492	0.024865819	0.136285674	0.043396471	-0.383891063	0.29893123	-0.244206	0.156854	-0.371109	0.129383	7.02151	0.890416	-0.121172	0.0720673	0.404029	0.208975	-0.0178612	0.0131938	0.578038	0.100682	-0.0197671	0.0384451	-0.159653	0.0793481	0.145268
28.7	-0.167358906	0.222023475	-0.303025966	0.13322782	7.255536767	0.905534376	-0.13309947	0.05526394	0.298854814	0.29550852	-0.009686847	0.012524615	0.587196344	0.097639972	-0.023111193	0.042819099	-0.205568468	0.274420022	0.158694829	0.028947556	0.104468362	0.032921345	0.022967896	0.253408252	-0.087751496	0.024577058	0.136633802	0.043000936	-0.388280081	0.299108961	-0.239751	0.156746	-0.369885	0.128877	7.01885	0.890007	-0.121431	0.0724435	0.406863	0.209538	-0.0180249	0.0132503	0.577931	0.10069	-0.0191021	0.0384429	-0.158244	0.0793828	0.145105
28.8	-0.162320009	0.222013289	-0.302651219	0.133567044	7.237377909	0.905471888	-0.13303713	0.055192059	0.300768183	0.297925026	-0.009915878	0.012695976	0.588874182	0.097863812	-0.022226799	0.043034319	-0.207032133	0.271358765	0.158382032	0.028968247	0.104652317	0.032592216	0.02787095	0.252634089	-0.087811333	0.024292188	0.136987731	0.042612461	-0.392820652	0.299329238	-0.235299	0.156658	-0.368673	0.128357	7.01702	0.88965	-0.121698	0.0728166	0.409728	0.210125	-0.0181872	0.0133056	0.577782	0.100741	-0.01844	0.0384353	-0.156818	0.0794002	0.144927
28.9	-0.157312765	0.222006585	-0.302388722	0.13396955	7.219433546	0.90568512	-0.132952755	0.055101562	0.302608016	0.300266688	-0.010148228	0.012873177	0.590515103	0.098137575	-0.021321705	0.043246895	-0.208628308	0.268333112	0.158064955	0.028982997	0.104849609	0.032276964	0.032898505	0.251880009	-0.087876271	0.024014886	0.137358595	0.042233688	-0.397528683	0.299589505	-0.230847	0.156588	-0.367487	0.127842	7.01599	0.888899	-0.121979	0.0732021	0.41263	0.210739	-0.0183487	0.0133594	0.577641	0.10083	-0.0177848	0.0384271	-0.155397	0.0793907	0.144748
29	-0.152333855	0.221976536	-0.302236637	0.134425799	7.20172425	0.906112547	-0.13284302	0.054992954	0.304361889	0.30255151	-0.010382803	0.013055682	0.592112375	0.09845981	-0.020397628	0.043459591	-0.210341563	0.265365698	0.157744873	0.028997333	0.105060671	0.031976988	0.038036614	0.251154879	-0.087946914	0.023748155	0.137746637	0.04186723	-0.40238802	0.299891966	-0.226407	0.15653	-0.366333	0.127309	7.01644	0.88906	-0.12228	0.0735951	0.415589	0.211363	-0.0185096	0.0134112	0.57751	0.100953	-0.0171371	0.0384228	-0.153981	0.0793436	0.14457
29.1	-0.147366578	0.221902491	-0.302194434	0.134939855	7.184234877	0.906658707	-0.132712272	0.054868087	0.306060079	0.304782565	-0.010622135	0.013244279	0.593663105	0.098758058	-0.019455444	0.043664798	-0.212178761	0.262466475	0.15741738	0.029003995	0.105283269	0.031703423	0.043288301	0.25042749	-0.088020278	0.02349755	0.138148264	0.041529169	-0.407417561	0.300284119	-0.221933	0.156467	-0.36513	0.12673	7.01656	0.888963	-0.122568	0.0739682	0.418511	0.211981	-0.0186659	0.0134586	0.577386	0.101102	-0.0164967	0.0384187	-0.152584	0.0792684	0.144392
29.2	-0.142436084	0.221777686	-0.302305425	0.135512695	7.167666954	0.907436156	-0.13257269	0.054737504	0.307722605	0.306953752	-0.010866804	0.013439055	0.595215316	0.099100168	-0.018496565	0.043868422	-0.214145434	0.259654947	0.157094682	0.029010598	0.10552555	0.031446904	0.048652833	0.249736534	-0.088102938	0.023257278	0.138574277	0.041206907	-0.412647548	0.300753302	-0.217417	0.156404	-0.363878	0.126108	7.01621	0.88806	-0.122841	0.0743142	0.421401	0.212606	-0.0188184	0.0135023	0.577323	0.101241	-0.0158655	0.0384169	-0.151217	0.0791726	0.144232
29.3	-0.137476086	0.221530116	-0.302523675	0.136159048	7.151151427	0.907405637	-0.132411872	0.054601208	0.30929573	0.309017907	-0.011114416	0.013639572	0.59669818	0.099472233	-0.017515795	0.044070808	-0.216195868	0.25692704	0.156757397	0.029005484	0.105773971	0.031188624	0.05412538	0.249095855	-0.088185229	0.02301835	0.139008461	0.040882509	-0.418012832	0.301247042	-0.212894	0.15634	-0.362633	0.125462	7.0169	0.887901	-0.123126	0.0746602	0.424323	0.21323	-0.0189691	0.0135428	0.57724	0.10124	-0.0152352	0.0384115	-0.149855	0.0790258	0.144073
29.4	-0.132506874	0.221237529	-0.302864487	0.136854069	7.135152355	0.907348707	-0.132243065	0.054459894	0.310797499	0.310941569	-0.01136567	0.013841962	0.598142942	0.099857382	-0.016517218	0.044273979	-0.218325613	0.254290274	0.156415239	0.028995917	0.106033841	0.030929046	0.059688491	0.248514977	-0.088271404	0.022781872	0.139456908	0.040549813	-0.423526785	0.301723704	-0.208342	0.156263	-0.36139	0.124805	7.018	0.887358	-0.123421	0.0750172	0.427255	0.213855	-0.0191177	0.0135792	0.57718	0.101165	-0.0146089	0.0384083	-0.14851	0.0788468	0.143923
29.5	-0.127540562	0.220959328	-0.303363261	0.137599015	7.120297718	0.907545157	-0.132077656	0.054316014	0.312277299	0.312756109	-0.011623547	0.014047718	0.599594966	0.100263587	-0.01550357	0.044477696	-0.220540337	0.251770295	0.156079266	0.028988859	0.106314141	0.030678031	0.065339401	0.248003218	-0.088368163	0.022555836	0.139931482	0.04022135	-0.429243471	0.302237008	-0.203766	0.156175	-0.360149	0.124135	7.01978	0.886965	-0.123728	0.0753822	0.430207	0.214477	-0.0192645	0.0136116	0.5772	0.101084	-0.0139895	0.0384114	-0.147196	0.0786501	0.143792
29.6	-0.122530044	0.220700426	-0.303970381	0.138370425	7.105906008	0.907804138	-0.131901298	0.054167098	0.313722554	0.314485081	-0.011887817	0.014258538	0.601001144	0.100702752	-0.01447253	0.044679843	-0.222803855	0.24939338	0.155734461	0.02898156	0.106605342	0.030443954	0.071067484	0.247569984	-0.088468422	0.022346559	0.140419789	0.039908537	-0.435127025	0.302837307	-0.199175	0.1561	-0.358898	0.123446	7.02208	0.886736	-0.124034	0.0757266	0.43318	0.215124	-0.0194097	0.0136426	0.577249	0.10105	-0.0133739	0.0384197	-0.145899	0.078436	0.143663
29.7	-0.117463996	0.220473103	-0.304669037	0.13920905	7.09168187	0.908480599	-0.131712545	0.054010334	0.315107978	0.316094056	-0.012157152	0.014473396	0.602333412	0.101187077	-0.013427198	0.044876518	-0.225088558	0.247133745	0.155376314	0.028978433	0.106901324	0.030219948	0.076842691	0.247205729	-0.088568209	0.022150523	0.140914148	0.039603562	-0.441134153	0.303502028	-0.194546	0.156035	-0.357621	0.12275	7.02411	0.885589	-0.124331	0.0760516	0.436144	0.215801	-0.0195531	0.0136714	0.577298	0.101061	-0.012762	0.0384255	-0.144621	0.0781987	0.14353
29.8	-0.112360056	0.220276574	-0.305474447	0.14010662	7.077787312	0.909665761	-0.131516746	0.053847032	0.316429743	0.317547939	-0.012431048	0.01468967	0.603595497	0.101678961	-0.01237112	0.045062946	-0.227379394	0.244979019	0.155009839	0.028981631	0.107203199	0.029999282	0.082642063	0.246895899	-0.088669192	0.021965567	0.141416582	0.039299342	-0.447249691	0.304198658	-0.189915	0.155975	-0.356375	0.122057	7.02738	0.885056	-0.124645	0.0763847	0.439164	0.216493	-0.0196964	0.0136982	0.577358	0.101085	-0.0121537	0.0384247	-0.143371	0.0779316	0.143398
29.9	-0.107207348	0.220083784	-0.306378868	0.141026583	7.064159388	0.91093132	-0.131309834	0.053679612	0.317683934	0.318897552	-0.012708784	0.014908617	0.604776403	0.102155961	-0.011305055	0.04524342	-0.229655865	0.242960449	0.154636253	0.028995183	0.107512386	0.029786958	0.088454706	0.246651051	-0.088773122	0.021799015	0.141928713	0.039003416	-0.453458806	0.304930105	-0.185271	0.155912	-0.355148	0.12137	7.03159	0.884878	-0.124976	0.0767291	0.44222	0.21719	-0.0198389	0.0137222	0.577425	0.101123	-0.0115489	0.0384255	-0.142141	0.0776243	0.143265
30	-0.10199984	0.219874998	-0.307390083	0.141974168	7.050743114	0.911840027	-0.131095249	0.05350616	0.318885765	0.320145601	-0.012991667	0.015130716	0.605870852	0.102568187	-0.010232387	0.045414572	-0.231911557	0.241084454	0.154254556	0.029016765	0.107827312	0.029590069	0.094267681	0.24646245	-0.088879003	0.021657646	0.142448392	0.038726016	-0.459753428	0.305720237	-0.180594	0.155835	-0.353923	0.12069	7.03603	0.88396	-0.125314	0.0770826	0.445279	0.217886	-0.0199799	0.0137423	0.57749	0.101128	-0.0109481	0.0384246	-0.140934	0.0772817	0.143133
30.1	-0.096745783	0.219670559	-0.30852935	0.142949662	7.037836838	0.912495342	-0.130876842	0.053328399	0.320085057	0.321283498	-0.013282448	0.015355686	0.606905492	0.102949804	-0.009150678	0.045569434	-0.234156373	0.239363941	0.153865469	0.029046562	0.10814898	0.029415243	0.100098966	0.246317879	-0.088985325	0.021541378	0.142975661	0.038475001	-0.466168556	0.306588666	-0.175894	0.155754	-0.352671	0.119989	7.04062	0.883318	-0.125642	0.077405	0.448336	0.218594	-0.0201185	0.0137602	0.577576	0.101089	-0.0103491	0.038419	-0.139755	0.0769178	0.143008
30.2	-0.091401879	0.219377461	-0.309755985	0.143924483	7.025109893	0.912855442	-0.130650887	0.053151697	0.321226969	0.322262278	-0.013577401	0.015583396	0.607851169	0.10331443	-0.008061151	0.045717948	-0.236360387	0.237782151	0.153461895	0.029090898	0.108469431	0.029236724	0.105928889	0.246243122	-0.089087744	0.021438156	0.143501793	0.03822464	-0.472636739	0.307440709	-0.171168	0.155668	-0.351411	0.119289	7.04549	0.882591	-0.12597	0.0777131	0.451402	0.219313	-0.0202556	0.0137758	0.577652	0.100983	-0.0097507	0.0384145	-0.138591	0.0765257	0.142886
30.3	-0.086007418	0.219088126	-0.311125707	0.144900372	7.013403834	0.913270753	-0.130436851	0.052981417	0.322372301	0.32311527	-0.013879745	0.0158141	0.608769838	0.103644778	-0.006969632	0.045863066	-0.238531601	0.236356863	0.153062196	0.02915555	0.108801896	0.029067933	0.111741404	0.24626019	-0.0891969	0.021357933	0.1440437	0.037986236	-0.479213936	0.308321633	-0.166406	0.155561	-0.350159	0.118613	7.05059	0.881235	-0.126306	0.0780358	0.454469	0.220018	-0.0203913	0.0137874	0.57779	0.100856	-0.00915781	0.0384149	-0.137456	0.0761289	0.142781
30.4	-0.080539509	0.218832447	-0.312610305	0.145829784	7.002319545	0.913712095	-0.130230747	0.052814022	0.323520792	0.32383925	-0.014189544	0.016045699	0.609632189	0.103902215	-0.005874177	0.046004816	-0.240643876	0.23509365	0.152659436	0.029238797	0.109141744	0.028916118	0.117531005	0.246379226	-0.089309482	0.021304548	0.144594702	0.037763578	-0.485874315	0.309227574	-0.161641	0.155458	-0.348945	0.117969	7.05695	0.880728	-0.12666	0.078369	0.457591	0.220724	-0.0205278	0.0137976	0.57796	0.10072	-0.00856672	0.0384188	-0.136335	0.0757386	0.142682
30.5	-0.074994672	0.218620127	-0.314209532	0.146711992	6.991828165	0.913978554	-0.130031064	0.052647687	0.32468674	0.324453277	-0.014507584	0.016279446	0.610437433	0.104088935	-0.004775903	0.046144377	-0.242690129	0.233996456	0.152252379	0.029339343	0.109487728	0.028785583	0.123290719	0.246613802	-0.089424703	0.021280579	0.145153144	0.037563575	-0.492613604	0.310194211	-0.156863	0.155357	-0.347753	0.117362	7.0638	0.87998	-0.12702	0.0787035	0.460736	0.221441	-0.0206643	0.0138064	0.578161	0.100595	-0.00797746	0.0384264	-0.135221	0.0753599	0.14259
30.6	-0.069351858	0.218451691	-0.315918604	0.14764423	6.982020715	0.915050198	-0.129848083	0.052493353	0.325877202	0.324961674	-0.014834446	0.016516656	0.611189991	0.10427615	-0.003677035	0.0462813	-0.244667136	0.233039435	0.151844595	0.029476399	0.109841278	0.028673465	0.129011313	0.246949238	-0.089543875	0.021286764	0.145721305	0.037384906	-0.499432349	0.31120786	-0.152065	0.155258	-0.346553	0.116782	7.07049	0.878676	-0.127369	0.0790155	0.463872	0.22217	-0.0207998	0.013814	0.578401	0.100508	-0.00739094	0.0384349	-0.134124	0.0749941	0.142504
30.7	-0.063617929	0.218339162	-0.317707255	0.148582679	6.972149975	0.916606316	-0.12967095	0.052342321	0.327047198	0.325299146	-0.015167889	0.016753148	0.611838212	0.104413052	-0.002580393	0.046406476	-0.246537051	0.232166146	0.151424233	0.029636211	0.110190015	0.028566024	0.134657661	0.24734792	-0.089658304	0.021310896	0.146283644	0.037210739	-0.506251	0.312231394	-0.147258	0.155162	-0.345374	0.116238	7.07791	0.877876	-0.127724	0.079323	0.467038	0.222897	-0.0209354	0.0138207	0.578617	0.10041	-0.00680539	0.0384312	-0.133032	0.0746322	0.142411
30.8	-0.057807085	0.21824867	-0.319607275	0.149493481	6.962458376	0.917360228	-0.12950581	0.052210133	0.328233679	0.325556804	-0.015509792	0.016991829	0.612395077	0.10442385	-0.001484627	0.04652278	-0.248306081	0.23142899	0.150997409	0.029810892	0.110541031	0.028479679	0.140242402	0.247824936	-0.0897738	0.021366876	0.146849113	0.037064915	-0.513097839	0.313317837	-0.142424	0.155048	-0.344208	0.115733	7.08533	0.876466	-0.128082	0.0796427	0.470187	0.223594	-0.02107	0.0138237	0.578823	0.100211	-0.00621947	0.038424	-0.131934	0.0742693	0.142318
30.9	-0.05190767	0.218174766	-0.321587492	0.150351624	6.952969067	0.917891249	-0.129347447	0.052075246	0.329425408	0.325722222	-0.015858251	0.017232576	0.612871881	0.104380403	-0.000395324	0.046635716	-0.249973103	0.230807662	0.150568506	0.030012261	0.110893721	0.028406854	0.145748925	0.248371156	-0.089890257	0.021448304	0.147416543	0.036935218	-0.519942224	0.314402353	-0.137576	0.154928	-0.343077	0.115275	7.09351	0.875404	-0.128454	0.0799748	0.473365	0.224269	-0.021205	0.0138247	0.579034	0.100028	-0.00563796	0.0384191	-0.13083	0.0739183	0.142226
31	-0.045938409	0.218117697	-0.323690349	0.151142055	6.944410033	0.918550415	-0.129213274	0.051952367	0.330691301	0.325807371	-0.016216888	0.017475313	0.61332521	0.104245797	0.000686227	0.046745136	-0.251571708	0.230315695	0.150149179	0.030240651	0.111256491	0.028358132	0.151193639	0.248995273	-0.090014031	0.021561583	0.147997297	0.03683679	-0.526841602	0.315542661	-0.132715	0.154804	-0.341964	0.114853	7.10218	0.874738	-0.128827	0.0802987	0.476557	0.224928	-0.0213399	0.0138243	0.579305	0.0998625	-0.005061	0.0384163	-0.129736	0.0735993	0.142148
31.1	-0.039849398	0.218020016	-0.325862916	0.151858949	6.936018044	0.918790201	-0.129088422	0.051832856	0.331994141	0.325738417	-0.016583654	0.017717604	0.613714545	0.104072805	0.001765188	0.046846036	-0.253078065	0.229927985	0.149720184	0.030483955	0.111614238	0.02830571	0.156586023	0.249663537	-0.090131898	0.021685055	0.148571963	0.036740749	-0.533742514	0.31663144	-0.127807	0.154659	-0.340808	0.114453	7.10953	0.872954	-0.129173	0.0805932	0.479669	0.225569	-0.0214715	0.0138208	0.579573	0.0996397	-0.00448194	0.0384117	-0.128622	0.0733002	0.142072
31.2	-0.033677212	0.217959181	-0.328125945	0.15249356	6.928153336	0.919101921	-0.128979998	0.051734698	0.333363373	0.325620223	-0.016958808	0.01796318	0.614059613	0.103871964	0.002838931	0.046944282	-0.254516061	0.229658895	0.149294408	0.030747194	0.111978405	0.028271916	0.161922905	0.250407248	-0.090254022	0.021829347	0.149154777	0.036666886	-0.540671553	0.317749427	-0.122887	0.154507	-0.339679	0.114093	7.11743	0.871758	-0.129524	0.0808862	0.482798	0.226188	-0.0216034	0.0138159	0.57987	0.0994135	-0.00390618	0.0384104	-0.127502	0.0730516	0.142006
31.3	-0.027433446	0.217943366	-0.330485068	0.153021876	6.920856697	0.918868078	-0.128886388	0.051643984	0.334825526	0.325475244	-0.017343595	0.018212301	0.614374081	0.103616003	0.003905026	0.047045422	-0.25587345	0.229515406	0.148870023	0.031019792	0.112346236	0.028260886	0.167191692	0.251259465	-0.090378085	0.021994505	0.149741513	0.036619532	-0.547627413	0.318959328	-0.117965	0.154354	-0.33861	0.113791	7.1264	0.871063	-0.129893	0.0811925	0.485979	0.226796	-0.0217375	0.0138109	0.580206	0.0992201	-0.00333397	0.0384128	-0.126364	0.072857	0.141945
31.4	-0.021109356	0.217974941	-0.332955324	0.153474097	6.9145809	0.918757859	-0.128827721	0.051571416	0.336407935	0.32527141	-0.017739271	0.018461851	0.614695049	0.103291711	0.004964414	0.04715309	-0.257165563	0.229452442	0.148458197	0.031317376	0.112725047	0.028262308	0.17240733	0.252213118	-0.090509917	0.022175652	0.150342305	0.036584267	-0.554637046	0.320179993	-0.113029	0.154201	-0.337595	0.113559	7.13578	0.869564	-0.130274	0.081516	0.489187	0.227411	-0.0218739	0.0138063	0.580616	0.0989964	-0.00276319	0.0384187	-0.125211	0.0727247	0.141901
31.5	-0.014693155	0.218059502	-0.335513365	0.153882296	6.908756808	0.918305261	-0.128798775	0.05152104	0.338105296	0.325028727	-0.018145783	0.018712291	0.61498568	0.102915413	0.006019905	0.047265219	-0.258382678	0.229466852	0.148047426	0.031632849	0.113107105	0.028279468	0.177576467	0.253263799	-0.090642956	0.02237284	0.150946604	0.03656654	-0.561672039	0.321438281	-0.108088	0.154046	-0.336615	0.113374	7.14568	0.868359	-0.130658	0.0818256	0.492422	0.22803	-0.0220117	0.0138028	0.581052	0.0986887	-0.00218978	0.0384238	-0.124029	0.0726448	0.141862
31.6	-0.008203018	0.218210365	-0.338101913	0.154253736	6.902621577	0.918583217	-0.128786887	0.051491344	0.339855915	0.324703097	-0.018559475	0.018961589	0.615201299	0.10255221	0.007065559	0.047378428	-0.259505461	0.229482285	0.147625855	0.031967986	0.11347856	0.028292139	0.182659524	0.254364388	-0.090767199	0.022569998	0.151536563	0.036542074	-0.568643697	0.322705533	-0.103123	0.153883	-0.335646	0.113228	7.15535	0.866709	-0.131037	0.0821182	0.495643	0.228638	-0.0221496	0.0137991	0.581459	0.0983824	-0.00161739	0.0384188	-0.122827	0.0726093	0.141811
31.7	-0.001666158	0.218405504	-0.340755629	0.154530295	6.896874711	0.918640111	-0.128804015	0.051490513	0.341701353	0.324365697	-0.018981877	0.019211186	0.615389699	0.102121524	0.008101287	0.047498028	-0.260562897	0.229540509	0.14721011	0.032320567	0.113853492	0.028310685	0.187675258	0.255523114	-0.090894711	0.022776095	0.152131312	0.036526604	-0.575606515	0.324001918	-0.0981366	0.153708	-0.334722	0.113137	7.1653	0.864638	-0.131428	0.0824261	0.498877	0.229228	-0.0222891	0.013795	0.581895	0.0980454	-0.00104737	0.0384148	-0.121606	0.0726226	0.141763
31.8	0.004922344	0.218641081	-0.343487195	0.154720002	6.89198778	0.918531549	-0.128857269	0.051507768	0.343686725	0.324016009	-0.019414541	0.019460616	0.615597043	0.101695057	0.009127409	0.04762589	-0.261578881	0.229643174	0.146808649	0.032688147	0.114237665	0.028331247	0.192645588	0.256740042	-0.091029075	0.022986291	0.15273817	0.036513532	-0.582598197	0.325314979	-0.0931374	0.153526	-0.333858	0.113092	7.17628	0.863431	-0.131841	0.0827485	0.502164	0.22979	-0.0224312	0.0137908	0.582407	0.0977166	-0.000479806	0.0384138	-0.120367	0.0726928	0.141727
31.9	0.011575738	0.218914212	-0.346245664	0.154796976	6.887378399	0.918392962	-0.128930981	0.051536184	0.345782666	0.32366232	-0.019854566	0.019709515	0.615792285	0.101263958	0.010143333	0.047762366	-0.262554742	0.229772857	0.146412683	0.033069295	0.114623239	0.028358937	0.19756729	0.258007911	-0.091164648	0.023203701	0.153347171	0.036511183	-0.589572903	0.326654058	-0.0881111	0.15333	-0.333034	0.113097	7.18731	0.861513	-0.132265	0.0830867	0.505457	0.230336	-0.0225752	0.0137866	0.582951	0.0974426	8.58E-05	0.0384147	-0.119109	0.0728026	0.141694
32	0.018296954	0.219181693	-0.349037794	0.154766777	6.883156839	0.917827601	-0.129032916	0.051580307	0.347993328	0.323235287	-0.020302492	0.019954206	0.615989422	0.100848755	0.01115057	0.047908046	-0.263494603	0.229921027	0.146019564	0.033458818	0.115007088	0.02837156	0.202449668	0.259323207	-0.091298637	0.023416901	0.153955264	0.036498566	-0.596529122	0.327960613	-0.0830626	0.153112	-0.332216	0.113122	7.1979	0.859431	-0.132682	0.0834068	0.508725	0.230858	-0.0227189	0.0137817	0.583531	0.0971381	0.000652233	0.0384168	-0.11782	0.0729522	0.141665
32.1	0.025049831	0.219529957	-0.351832397	0.154626318	6.878907129	0.916625543	-0.12913995	0.051628856	0.35033923	0.322866474	-0.02075724	0.020200159	0.616165427	0.100481039	0.012152131	0.048060308	-0.264410315	0.230110282	0.145623556	0.03383925	0.115388755	0.028398018	0.207303504	0.260691305	-0.091429774	0.023632018	0.15455936	0.036502373	-0.603477541	0.32937193	-0.0780006	0.152889	-0.331427	0.113171	7.20885	0.858004	-0.1331	0.0837075	0.51202	0.231381	-0.0228644	0.0137781	0.584124	0.0968953	0.00121784	0.0384192	-0.1165	0.0731645	0.141631
32.2	0.031822198	0.219945399	-0.354662743	0.154435895	6.875254943	0.915038951	-0.129274505	0.051702266	0.352848685	0.322558097	-0.021219713	0.020447079	0.616368754	0.100164273	0.013147024	0.048226166	-0.265322098	0.230302479	0.14523823	0.034224376	0.115777312	0.028429799	0.212136777	0.262128465	-0.091565656	0.023847928	0.155172411	0.03651406	-0.610450613	0.330846721	-0.0729213	0.152659	-0.330691	0.113268	7.21989	0.855724	-0.133531	0.0840236	0.515334	0.231914	-0.0230129	0.0137761	0.584776	0.096627	0.00178236	0.0384231	-0.115161	0.0734359	0.141605
32.3	0.038605871	0.220431169	-0.357547502	0.154197208	6.87262192	0.91294667	-0.129448008	0.051798155	0.355562677	0.322310362	-0.021692113	0.020693497	0.616635913	0.099886705	0.014134649	0.04841215	-0.266229066	0.230485029	0.144868676	0.034616312	0.116175897	0.028465392	0.216952904	0.263653418	-0.091708243	0.024065394	0.155798683	0.036532844	-0.617479462	0.332407851	-0.0678251	0.152423	-0.330018	0.113403	7.23176	0.853846	-0.133984	0.0843559	0.518706	0.232435	-0.0231652	0.0137759	0.585528	0.0963378	0.00234617	0.038431	-0.113798	0.0737676	0.141594
32.4	0.045406879	0.220988175	-0.360464028	0.153895523	6.871049446	0.910876268	-0.129664694	0.051917293	0.358486897	0.322105516	-0.022173938	0.020937025	0.616974696	0.099634062	0.015117157	0.048622016	-0.267135444	0.230632183	0.144516649	0.035024462	0.116586021	0.028501358	0.221764803	0.265262565	-0.091858876	0.024284637	0.156440535	0.036553595	-0.624571544	0.334009333	-0.0627083	0.152178	-0.329389	0.113561	7.24411	0.852399	-0.13445	0.0846917	0.522112	0.23294	-0.0233202	0.0137769	0.58639	0.0960469	0.0029109	0.0384449	-0.112409	0.0741651	0.141597
32.5	0.05220974	0.221617461	-0.363326379	0.153560181	6.869225592	0.909775387	-0.129906272	0.052065332	0.361526905	0.321904891	-0.022659586	0.021174964	0.617292756	0.099441539	0.016093108	0.048849723	-0.26801348	0.230689025	0.144159369	0.035457597	0.11698776	0.02852755	0.226542696	0.2669119	-0.092002507	0.024501543	0.157071164	0.036563831	-0.631607987	0.335596229	-0.0575615	0.151917	-0.328757	0.113727	7.25543	0.849915	-0.134905	0.0850066	0.52547	0.233438	-0.023475	0.0137785	0.587258	0.0957707	0.00347729	0.0384539	-0.111001	0.0746056	0.141587
32.6	0.058980614	0.22230483	-0.366153323	0.153171615	6.867424377	0.908628601	-0.130175923	0.052243218	0.36469101	0.321743964	-0.023149415	0.021407845	0.617605897	0.099274624	0.017060926	0.049094323	-0.268877335	0.230679151	0.143804745	0.035906226	0.117387797	0.028547758	0.231286443	0.268593819	-0.092145719	0.024718545	0.157700574	0.036572658	-0.638608359	0.337207966	-0.0523909	0.151646	-0.328156	0.113904	7.26699	0.847917	-0.135369	0.0853186	0.528851	0.233915	-0.0236321	0.0137812	0.588156	0.0954878	0.00404271	0.0384603	-0.109578	0.0750803	0.141569
32.7	0.065722359	0.22304627	-0.368992186	0.152737294	6.8667866	0.907401195	-0.130493161	0.052448407	0.368073727	0.321640086	-0.023647587	0.021635374	0.617999649	0.099178864	0.0180235	0.049358644	-0.269761125	0.230638375	0.143470912	0.036367426	0.117801418	0.028567932	0.236036814	0.270327578	-0.09229907	0.024940222	0.15834892	0.036587902	-0.645677885	0.33886624	-0.0471951	0.151371	-0.327611	0.114104	7.27913	0.846096	-0.135855	0.0856478	0.532278	0.234378	-0.0237928	0.0137859	0.58918	0.095233	0.0046082	0.0384702	-0.108141	0.0756015	0.141566
32.8	0.072451852	0.223824286	-0.371769057	0.152241178	6.866313374	0.905971232	-0.130833057	0.052662028	0.371606512	0.321568367	-0.024149024	0.021856183	0.618410269	0.099165762	0.018980878	0.049641912	-0.270641021	0.230546341	0.143141979	0.036840176	0.118215685	0.028586544	0.240778623	0.27210276	-0.092453209	0.025167224	0.158999696	0.0366101	-0.652736703	0.340540841	-0.0419594	0.151085	-0.327106	0.114313	7.29129	0.843892	-0.136357	0.0859937	0.535718	0.23482	-0.0239563	0.0137914	0.590254	0.0950503	0.00517444	0.0384824	-0.10668	0.0761433	0.141559
32.9	0.079147329	0.224622222	-0.374441326	0.151668591	6.865188943	0.903517911	-0.131172709	0.052874606	0.37523207	0.32151672	-0.024649949	0.02206955	0.618776144	0.099239481	0.019932023	0.049943203	-0.271500506	0.230433417	0.142799997	0.037309987	0.118615846	0.028606969	0.245490935	0.273939833	-0.092597108	0.025402297	0.159633066	0.03664962	-0.659710884	0.342282381	-0.0367051	0.150803	-0.326653	0.114533	7.30423	0.842402	-0.136878	0.086338	0.53922	0.235263	-0.0241237	0.0138003	0.591301	0.0949211	0.00574123	0.0384953	-0.105183	0.0766976	0.141532
33	0.085765541	0.22549024	-0.377083789	0.151090481	6.864712584	0.900107251	-0.131542995	0.053104917	0.379051841	0.321550852	-0.025155367	0.022277092	0.619184228	0.099404363	0.020877894	0.050264369	-0.272363262	0.230302853	0.142468779	0.037782597	0.119021986	0.028640364	0.250192671	0.275853145	-0.092745589	0.025650912	0.160274831	0.03671589	-0.66671404	0.344140183	-0.031429	0.150525	-0.326226	0.114765	7.31687	0.84013	-0.137398	0.0866667	0.542732	0.235739	-0.0242939	0.0138137	0.592423	0.094778	0.00630725	0.0385091	-0.103658	0.0772933	0.14151
33.1	0.092312128	0.22641594	-0.379668256	0.150512998	6.865043057	0.896829376	-0.131942997	0.053358081	0.383083115	0.321670095	-0.025664419	0.022479517	0.619656513	0.099681312	0.021821396	0.050605927	-0.273244253	0.230128693	0.142153704	0.038266944	0.119439696	0.028681559	0.254904756	0.277821341	-0.092902782	0.025911091	0.160933131	0.036802061	-0.673780476	0.346049374	-0.0261295	0.150253	-0.325844	0.115002	7.32971	0.837638	-0.13793	0.0869955	0.54628	0.23623	-0.0244679	0.0138304	0.593641	0.0946707	0.00687273	0.0385267	-0.102115	0.0779407	0.141497
33.2	0.09878635	0.227380646	-0.382199847	0.149940411	6.866389066	0.893648047	-0.132379073	0.05363763	0.387340141	0.321880678	-0.026177444	0.022676574	0.620205801	0.100058604	0.022762879	0.050971168	-0.274133115	0.229911456	0.141856869	0.038767786	0.11987107	0.028731217	0.259626186	0.27986	-0.093070442	0.026186828	0.161611271	0.036910883	-0.680927203	0.348006158	-0.0208066	0.149989	-0.325522	0.115241	7.34358	0.836032	-0.138488	0.0873369	0.549904	0.236713	-0.0246465	0.0138503	0.594973	0.0945996	0.00743811	0.0385499	-0.10055	0.0786386	0.141498
33.3	0.105197758	0.228374517	-0.384689493	0.149370213	6.869008914	0.890472274	-0.132860613	0.053945761	0.391849719	0.322176066	-0.026696218	0.022866553	0.620845599	0.100523067	0.023703613	0.051361049	-0.27501553	0.229653057	0.141579867	0.039288281	0.120318296	0.028790197	0.264360132	0.281975219	-0.09324996	0.02648195	0.16231269	0.037045286	-0.688182909	0.350014534	-0.0154485	0.149734	-0.325244	0.11548	7.35745	0.833916	-0.139065	0.0877003	0.553541	0.237173	-0.0248285	0.0138715	0.596443	0.0945673	0.00800507	0.0385796	-0.0989525	0.0793887	0.141514
33.4	0.111539422	0.229381631	-0.387077736	0.148801623	6.871926487	0.887594109	-0.133374939	0.054287817	0.396540852	0.322518958	-0.027216851	0.023046856	0.621500816	0.101047022	0.02464408	0.051769835	-0.275863083	0.229332521	0.141305268	0.039835505	0.120767619	0.028855592	0.269087207	0.284139376	-0.093431214	0.026798179	0.163019225	0.037202715	-0.695465995	0.352018034	-0.0100711	0.149478	-0.324985	0.115706	7.37112	0.831832	-0.139646	0.0880582	0.557181	0.237623	-0.0250127	0.0138949	0.597971	0.0945467	0.00857558	0.0386085	-0.0973203	0.0801773	0.141525
33.5	0.117761208	0.230381589	-0.389309341	0.148229456	6.874174092	0.885263456	-0.133907971	0.054668471	0.401311024	0.322862168	-0.027733457	0.023214252	0.622091975	0.101602472	0.025580429	0.052188823	-0.276661184	0.228948307	0.14101888	0.040415256	0.121204957	0.028925159	0.273772306	0.28631562	-0.093604643	0.027137775	0.163711498	0.037381708	-0.702663307	0.353952484	-0.00467103	0.14923	-0.324747	0.115913	7.3848	0.830145	-0.14023	0.0884005	0.56084	0.23807	-0.0251995	0.0139215	0.59947	0.0945095	0.00914807	0.0386289	-0.095668	0.0809808	0.141514
33.6	0.123883405	0.231370153	-0.391474166	0.147658248	6.877540745	0.88284247	-0.134487489	0.055084504	0.406303667	0.323262094	-0.028253475	0.023371008	0.622743771	0.102242754	0.02651625	0.052621073	-0.277441569	0.228562992	0.140749846	0.041014573	0.121656341	0.029008289	0.27846392	0.288529539	-0.093789212	0.027504676	0.164424835	0.037596359	-0.709950398	0.355894007	0.000765323	0.148991	-0.32455	0.116108	7.39841	0.828037	-0.140832	0.0887623	0.564511	0.238502	-0.02539	0.0139499	0.601086	0.094505	0.00972264	0.0386518	-0.0939894	0.0818208	0.141516
33.7	0.129908027	0.232322268	-0.393504746	0.147085721	6.880573067	0.87908093	-0.135078785	0.055522261	0.411426183	0.323722216	-0.028771854	0.023517918	0.623345884	0.102986607	0.027452095	0.053062035	-0.278161795	0.228206233	0.140469467	0.041616208	0.122099828	0.029112074	0.283136337	0.290789157	-0.093968344	0.027901465	0.165129825	0.037860646	-0.717214058	0.357900808	0.00623182	0.148773	-0.32441	0.116294	7.41278	0.826524	-0.141459	0.0891451	0.568243	0.238915	-0.0255856	0.0139814	0.602683	0.0944906	0.0103018	0.0386734	-0.0922592	0.0826733	0.141502
33.8	0.135814896	0.23323962	-0.395356963	0.146482543	6.882908695	0.874825884	-0.135663572	0.055960313	0.416606036	0.324188433	-0.029282751	0.023653042	0.62387244	0.103837666	0.028380126	0.053513414	-0.278814032	0.22784278	0.140177377	0.042230111	0.122530388	0.029229774	0.287747013	0.293081341	-0.094139955	0.02832702	0.165819891	0.038166661	-0.72437783	0.359908738	0.0117266	0.14858	-0.324331	0.116472	7.42787	0.825322	-0.14211	0.0895476	0.572041	0.239325	-0.0257871	0.0140168	0.604233	0.0945797	0.0108783	0.0386974	-0.0904931	0.0835336	0.141468
33.9	0.141592252	0.234151108	-0.39713243	0.145892637	6.886482723	0.870563315	-0.136289098	0.056430877	0.421990235	0.324710185	-0.029794547	0.023777235	0.624451622	0.104776685	0.029303451	0.053974131	-0.279426421	0.227477295	0.139905501	0.042864151	0.122975741	0.029365928	0.292333853	0.295396901	-0.094324131	0.028785146	0.166531734	0.038516639	-0.731621259	0.361920731	0.0172409	0.148406	-0.324284	0.116632	7.44252	0.823202	-0.142762	0.0899402	0.575843	0.239769	-0.0259925	0.0140568	0.605892	0.0947128	0.0114528	0.0387255	-0.0887015	0.0844481	0.14145
34	0.147260845	0.235050743	-0.398830349	0.145317673	6.891345082	0.86632663	-0.136957702	0.056937724	0.427594519	0.32528729	-0.030308239	0.023890415	0.625083667	0.105799179	0.030224404	0.054441064	-0.279986731	0.2271021	0.139652913	0.043518687	0.123436935	0.029521039	0.296904186	0.297719151	-0.09452129	0.029277014	0.167267244	0.038911696	-0.738966784	0.363920482	0.022778	0.148251	-0.324266	0.116761	7.45735	0.821683	-0.143419	0.0903243	0.579678	0.24021	-0.026202	0.0141001	0.607666	0.0948888	0.0120269	0.0387576	-0.0868766	0.0854234	0.141447
34.1	0.152839073	0.235919976	-0.400408348	0.144772452	6.89696822	0.862334094	-0.137656623	0.057484448	0.433399781	0.325923567	-0.030821668	0.02399489	0.625736657	0.106912394	0.031147654	0.054907532	-0.280492675	0.226707617	0.139410499	0.044191398	0.123909767	0.029694701	0.301472958	0.300011671	-0.094727989	0.029801256	0.168021371	0.039351157	-0.746399998	0.365850522	0.0283413	0.148122	-0.324291	0.116857	7.47237	0.820476	-0.14409	0.0907178	0.583536	0.240634	-0.0264157	0.0141452	0.609512	0.0950926	0.0126036	0.0387917	-0.0850184	0.0864564	0.141452
34.2	0.158339465	0.236745142	-0.401892248	0.144242989	6.903688625	0.858446118	-0.13839415	0.05807415	0.439430965	0.326619384	-0.031336865	0.024090164	0.626431091	0.108095207	0.03207281	0.055372098	-0.280924185	0.226283438	0.139181772	0.044883851	0.12439708	0.029887366	0.3060367	0.302266862	-0.094946043	0.0303601	0.168798258	0.03983636	-0.75395389	0.367715384	0.0339357	0.148027	-0.324362	0.116929	7.48737	0.818915	-0.144775	0.0911294	0.587412	0.241051	-0.0266345	0.0141929	0.611458	0.0953319	0.0131837	0.038829	-0.0831207	0.0875505	0.141468
34.3	0.163774243	0.237516726	-0.403273495	0.143723397	6.911177938	0.854347283	-0.139169393	0.058711886	0.445657877	0.327364341	-0.031853401	0.024175504	0.627129902	0.109308949	0.032999377	0.055831393	-0.281263463	0.225817428	0.138959857	0.045599517	0.124893983	0.030098638	0.310583462	0.304464995	-0.095172567	0.030955524	0.169592007	0.040368371	-0.761595712	0.369490828	0.0395602	0.147967	-0.324495	0.116972	7.50323	0.818239	-0.145482	0.0915514	0.59136	0.241455	-0.0268595	0.0142441	0.613477	0.0955821	0.0137678	0.0388683	-0.0811785	0.0887034	0.141487
34.4	0.169081357	0.238193947	-0.404475301	0.143231137	6.917638812	0.850620867	-0.139951438	0.05940576	0.451914621	0.328118753	-0.032363062	0.02424893	0.627693603	0.110534936	0.033919778	0.056269999	-0.281490767	0.225294098	0.138710665	0.046347051	0.125367609	0.030328248	0.315053063	0.306550878	-0.095382558	0.031590613	0.17035692	0.040949246	-0.769112017	0.371115884	0.0452082	0.147934	-0.324656	0.116978	7.51863	0.817162	-0.146187	0.0919583	0.595302	0.24188	-0.0270886	0.014299	0.615407	0.0957871	0.0143542	0.0388936	-0.0792145	0.089859	0.141471
34.5	0.174277798	0.238799433	-0.40554223	0.142738973	6.924299166	0.846292154	-0.140757331	0.060145338	0.458282042	0.328913414	-0.032868709	0.02431175	0.628207316	0.111782311	0.034838542	0.056692462	-0.281621944	0.224743713	0.138458254	0.047114949	0.125839344	0.030584433	0.319486428	0.308542215	-0.095592166	0.032267642	0.171120816	0.041585273	-0.776632784	0.372625447	0.0508884	0.147935	-0.324853	0.116951	7.53387	0.815999	-0.146896	0.0923647	0.599253	0.242309	-0.0273227	0.0143574	0.617343	0.0959588	0.0149442	0.0389179	-0.0772213	0.0910483	0.141449
34.6	0.179381073	0.239316294	-0.406476087	0.142244247	6.93111496	0.841610753	-0.141577686	0.060920793	0.464740876	0.329735012	-0.033370015	0.024365509	0.628663864	0.113102228	0.035751298	0.057097444	-0.281653057	0.22414564	0.138201341	0.047896028	0.126305905	0.030855989	0.323864964	0.310418037	-0.095799689	0.032979892	0.171880228	0.042267311	-0.784134917	0.374025576	0.0566014	0.147981	-0.325132	0.116903	7.55018	0.815506	-0.147632	0.0927922	0.603294	0.242732	-0.027565	0.01442	0.619278	0.0961767	0.0155341	0.0389448	-0.0751989	0.0922718	0.141418
34.7	0.184397377	0.239773926	-0.407275374	0.141717986	6.938037891	0.837102085	-0.142408725	0.061730338	0.471268188	0.330555371	-0.033865579	0.024408189	0.629058847	0.114448085	0.03665412	0.057480532	-0.281587031	0.223460009	0.137943551	0.048695419	0.126768013	0.031145682	0.32817176	0.312146642	-0.096006695	0.033726863	0.172636585	0.042996085	-0.791593872	0.375284194	0.0623509	0.148075	-0.325492	0.116842	7.56691	0.814426	-0.14839	0.0932465	0.607389	0.243169	-0.0278161	0.0144873	0.621206	0.0964878	0.0161211	0.0389741	-0.0731627	0.0935194	0.141379
34.8	0.189327273	0.240192167	-0.407978616	0.141194587	6.945796023	0.832615236	-0.143266758	0.062571369	0.477921728	0.331407087	-0.034358257	0.02444149	0.62943852	0.115834153	0.037548647	0.057837285	-0.281428899	0.222671905	0.137696441	0.049512465	0.127236335	0.03145299	0.332422737	0.313696853	-0.096220506	0.034506427	0.173403373	0.043765379	-0.799078608	0.37637316	0.0681258	0.148202	-0.325916	0.116753	7.58407	0.813658	-0.149162	0.0937078	0.611535	0.243605	-0.0280743	0.0145582	0.62319	0.0968621	0.0167054	0.0390059	-0.0711123	0.0948184	0.141344
34.9	0.194202032	0.240572539	-0.4086154	0.140680645	6.954828093	0.82821824	-0.144164214	0.063461584	0.484746955	0.332302952	-0.034851696	0.024466373	0.629834873	0.117238615	0.038437713	0.058164166	-0.28117784	0.221764055	0.137464825	0.050345064	0.127716367	0.03177873	0.336636807	0.31504645	-0.096444346	0.03531828	0.174188269	0.044575842	-0.806651144	0.377290361	0.0739165	0.148352	-0.326374	0.116625	7.60108	0.813226	-0.149931	0.0941543	0.615689	0.244045	-0.0283377	0.0146323	0.625268	0.0972699	0.0172893	0.03904	-0.0690416	0.0961782	0.141322
35	0.199052497	0.240913506	-0.409186909	0.140180893	6.965075814	0.823910094	-0.145101316	0.064403993	0.491750015	0.333243453	-0.035346937	0.024483708	0.630244478	0.118652246	0.039323489	0.058457534	-0.280827866	0.220716526	0.137245529	0.051191751	0.128206946	0.032122315	0.340823102	0.316170947	-0.096676755	0.036160733	0.174989979	0.045425483	-0.814320805	0.378012669	0.0797376	0.148542	-0.326885	0.116476	7.61771	0.812228	-0.150706	0.0946145	0.619834	0.24448	-0.0286074	0.0147094	0.627438	0.0977015	0.0178746	0.0390761	-0.0669435	0.0975982	0.141314
35.1	0.20389477	0.241202005	-0.409660615	0.139713553	6.975920367	0.819604276	-0.146063653	0.065399674	0.498900254	0.334232552	-0.035842009	0.024496497	0.630633244	0.120071102	0.040209717	0.058711071	-0.280381417	0.21951745	0.137025631	0.052045334	0.128699738	0.03248399	0.344992612	0.317035896	-0.096910731	0.037029786	0.175797257	0.046312829	-0.822049434	0.378499999	0.0855917	0.148773	-0.327465	0.116292	7.63503	0.811972	-0.151498	0.0950845	0.624036	0.244886	-0.0288849	0.0147884	0.629641	0.0981105	0.0184642	0.0391116	-0.064819	0.0990608	0.141308
35.2	0.208730871	0.241428185	-0.410047255	0.139275745	6.987097384	0.814428331	-0.147048698	0.066452628	0.506165951	0.335290686	-0.036337186	0.024506197	0.630972323	0.121447168	0.041093701	0.058923523	-0.27981407	0.218158954	0.136800885	0.052902739	0.129190528	0.03286565	0.349125916	0.317635638	-0.097144024	0.037924784	0.176604714	0.047239742	-0.829807414	0.378787819	0.091482	0.149048	-0.32812	0.116084	7.65294	0.812121	-0.152309	0.0955697	0.62829	0.245271	-0.0291706	0.0148702	0.631846	0.0984488	0.0190581	0.0391466	-0.0626551	0.100562	0.141296
35.3	0.213518563	0.241550402	-0.410315706	0.138859403	6.997917516	0.809956372	-0.148039934	0.067557593	0.513448358	0.336389027	-0.036827579	0.024511734	0.631201818	0.122779272	0.041966312	0.059089559	-0.279147353	0.216630902	0.13655539	0.053781478	0.129659775	0.033263144	0.353179549	0.317950271	-0.097362202	0.038848475	0.17738499	0.048203526	-0.837449718	0.37879345	0.0974021	0.149356	-0.328815	0.115861	7.67018	0.811699	-0.153117	0.0960571	0.632512	0.245658	-0.029462	0.0149555	0.634003	0.0988054	0.0196507	0.0391744	-0.0604854	0.102062	0.141262
35.4	0.218251343	0.241584718	-0.410463306	0.138459554	7.008638322	0.805710845	-0.149034406	0.068704777	0.520756436	0.337590588	-0.037311281	0.024517943	0.631337721	0.124124465	0.042827141	0.059210441	-0.278386272	0.214941371	0.136294574	0.054675007	0.130111593	0.033678604	0.357158848	0.317978636	-0.097568101	0.039799653	0.178141578	0.049201882	-0.845004802	0.378566554	0.103342	0.149688	-0.329555	0.115614	7.6875	0.811882	-0.153922	0.096528	0.636757	0.246047	-0.02976	0.0150446	0.636125	0.099201	0.0202402	0.0392026	-0.0583085	0.103569	0.141213
35.5	0.222960153	0.241542761	-0.410525486	0.138040009	7.019622795	0.801506167	-0.150046873	0.069900343	0.528084203	0.338737034	-0.03779049	0.02451634	0.631424181	0.125396633	0.043677314	0.059286007	-0.277523699	0.213070276	0.136029704	0.055576411	0.130552428	0.034102126	0.361072423	0.317709156	-0.097766612	0.040770787	0.17888457	0.050222624	-0.85250221	0.378027624	0.109319	0.150068	-0.33038	0.115372	7.70528	0.811949	-0.154743	0.0970157	0.641055	0.246442	-0.0300676	0.0151389	0.638234	0.0995706	0.0208305	0.0392321	-0.0561162	0.105089	0.141163
35.6	0.227658911	0.241457927	-0.410532476	0.137608391	7.031328851	0.797686224	-0.151080404	0.071145032	0.535478747	0.339914472	-0.038267924	0.024511506	0.631487742	0.126621598	0.04451498	0.059315573	-0.276574877	0.211016465	0.135768885	0.056479596	0.130989582	0.034536049	0.364921543	0.317137102	-0.097963686	0.04175664	0.179623882	0.05126492	-0.859983362	0.377240513	0.115341	0.150501	-0.331299	0.115143	7.72371	0.811848	-0.155585	0.0975274	0.645418	0.246842	-0.0303861	0.0152391	0.640369	0.0999805	0.0214181	0.0392654	-0.0539146	0.106623	0.141118
35.7	0.232345989	0.241343767	-0.41047076	0.137166222	7.043483207	0.794033079	-0.152125042	0.072411604	0.542920916	0.34112915	-0.038741584	0.024503883	0.631502767	0.127818881	0.045339371	0.059297128	-0.275541771	0.208784084	0.135507388	0.057381676	0.131419453	0.034978229	0.368700958	0.3162502	-0.09815677	0.042750939	0.180353983	0.052319515	-0.867406397	0.376178851	0.121412	0.15099	-0.332312	0.114927	7.74319	0.812312	-0.156451	0.0980581	0.649872	0.247233	-0.0307154	0.0153451	0.642512	0.100463	0.0220018	0.0393019	-0.0517029	0.108176	0.141072
35.8	0.237049507	0.241202855	-0.410385535	0.136736367	7.056787457	0.790549693	-0.153199953	0.073720266	0.550473778	0.342392282	-0.039216448	0.024494806	0.631527728	0.128972466	0.046153866	0.059231388	-0.274421608	0.206385577	0.135254587	0.058276861	0.131850957	0.035426386	0.372433484	0.315052127	-0.098351034	0.043750312	0.1810868	0.053382342	-0.8748611	0.374854937	0.127501	0.151521	-0.333356	0.114724	7.76186	0.81249	-0.157304	0.0985735	0.65428	0.247639	-0.03105	0.0154565	0.64472	0.10096	0.0225842	0.0393421	-0.0494693	0.109766	0.14104
35.9	0.241788937	0.2410364	-0.410280587	0.136345076	7.070902438	0.786470043	-0.154299615	0.075078705	0.558124387	0.343746912	-0.039693588	0.024486852	0.631537855	0.130071277	0.046961212	0.059118079	-0.273194134	0.203849035	0.135000792	0.059152482	0.132277805	0.035883567	0.376122682	0.313559811	-0.098540727	0.044750516	0.181813554	0.054454715	-0.882333695	0.373340414	0.133623	0.152097	-0.334459	0.114533	7.78059	0.812921	-0.158156	0.0990762	0.658713	0.24806	-0.0313926	0.0155737	0.646955	0.101376	0.0231689	0.0393831	-0.0471935	0.111381	0.141016
36	0.246588522	0.240843522	-0.410157458	0.135981672	7.086086244	0.782658025	-0.155428937	0.076483796	0.565888281	0.345160098	-0.040173813	0.024480028	0.631559908	0.131110445	0.04776168	0.05896235	-0.27187092	0.201179084	0.13474899	0.060015397	0.132702362	0.036343123	0.379773206	0.311783839	-0.098727362	0.045748129	0.182537505	0.055527186	-0.889837689	0.371573904	0.139796	0.152731	-0.335647	0.114372	7.80021	0.813981	-0.159028	0.0995954	0.663218	0.248467	-0.0317455	0.015697	0.649248	0.101777	0.0237544	0.0394293	-0.0448821	0.113033	0.141006
36.1	0.251447371	0.240612198	-0.409986457	0.135646302	7.101587645	0.778790195	-0.156575333	0.077932172	0.573714092	0.346609735	-0.040654993	0.024475884	0.631542865	0.132060436	0.048555758	0.058762318	-0.270455412	0.198392674	0.134485942	0.060859332	0.13311525	0.036801141	0.383377919	0.309707801	-0.098904743	0.04673652	0.183246443	0.056593275	-0.897304738	0.369515022	0.146012	0.153421	-0.33689	0.114244	7.81952	0.814743	-0.159902	0.100123	0.667707	0.248862	-0.032106	0.0158253	0.651532	0.102147	0.0243406	0.0394789	-0.0425401	0.114714	0.140995
36.2	0.256308012	0.240295938	-0.409721986	0.135331762	7.116475049	0.775361511	-0.157702915	0.079393823	0.581502544	0.34816547	-0.041129841	0.024478654	0.631404147	0.132988968	0.04933615	0.058519372	-0.268960027	0.195543135	0.134191696	0.061684769	0.133495597	0.037258114	0.38689877	0.307373776	-0.099058271	0.047716888	0.183910949	0.057654288	-0.904589388	0.367215648	0.152273	0.154161	-0.3382	0.114147	7.8393	0.816003	-0.160784	0.100652	0.672236	0.249241	-0.0324752	0.0159586	0.653723	0.102574	0.0249243	0.0395259	-0.0401865	0.116399	0.14096
36.3	0.261167383	0.239894379	-0.409426981	0.135031036	7.131682797	0.772961061	-0.158839922	0.080894923	0.589289814	0.349774179	-0.041601822	0.024484678	0.63122779	0.13382976	0.05009987	0.058237243	-0.267393476	0.192641746	0.133884101	0.062504981	0.133853855	0.037715056	0.390333837	0.304797081	-0.09919431	0.048689608	0.184544147	0.058709736	-0.911754086	0.364666104	0.158554	0.15492	-0.339551	0.114081	7.85894	0.817586	-0.161656	0.101161	0.676765	0.24963	-0.0328507	0.0160972	0.655904	0.103005	0.0255039	0.0395732	-0.037829	0.118077	0.140922
36.4	0.266060569	0.239433665	-0.409111403	0.134720076	7.147257452	0.771273915	-0.159986506	0.082427103	0.597069529	0.351357292	-0.042071724	0.024489474	0.631020962	0.134611701	0.050848133	0.057922523	-0.265733566	0.189719291	0.133567965	0.063300855	0.13419351	0.038158557	0.393683409	0.302008575	-0.099316123	0.049643755	0.185151993	0.059743662	-0.918811403	0.361878153	0.164876	0.155727	-0.340962	0.114072	7.87841	0.818723	-0.162527	0.101669	0.6813	0.250044	-0.0332349	0.0162432	0.65807	0.103436	0.0260814	0.039627	-0.0354505	0.119766	0.140886
36.5	0.270973485	0.238953127	-0.408783019	0.134378231	7.163430048	0.769640391	-0.161150926	0.083990631	0.60486556	0.352923082	-0.042540163	0.024492041	0.630806032	0.135279744	0.051583329	0.057578237	-0.263985471	0.186806322	0.133247359	0.064071577	0.134519384	0.038593498	0.396959785	0.299035422	-0.099426415	0.050578361	0.185739726	0.060754313	-0.925800142	0.358858337	0.171258	0.156592	-0.342456	0.114127	7.89877	0.820306	-0.163416	0.102193	0.685908	0.250443	-0.0336296	0.0163962	0.660243	0.103826	0.0266589	0.0396837	-0.0330545	0.121478	0.140856
36.6	0.27591791	0.238453247	-0.408447742	0.134018748	7.180005759	0.768035111	-0.162320812	0.085581008	0.612680815	0.354582709	-0.043007734	0.024498131	0.63055247	0.135862904	0.052303757	0.057206495	-0.26215128	0.183936985	0.132917475	0.064805311	0.13482863	0.039020686	0.4001524	0.295909362	-0.099524278	0.051485725	0.186303857	0.061740333	-0.932688582	0.355740425	0.177696	0.15752	-0.34402	0.114249	7.91962	0.822225	-0.164321	0.102736	0.690552	0.250812	-0.0340338	0.0165557	0.662404	0.104203	0.0272344	0.0397434	-0.0306399	0.1232	0.140826
36.7	0.280895451	0.237943957	-0.408112327	0.133657686	7.197123018	0.766483661	-0.163499868	0.087175381	0.620518521	0.356277084	-0.043474823	0.024504865	0.630272111	0.136387602	0.053010029	0.056813543	-0.260228913	0.181158642	0.132579204	0.06549991	0.135121528	0.03943111	0.403265109	0.292655393	-0.099609002	0.0523597	0.18684413	0.0626884	-0.939471199	0.352477936	0.184184	0.158504	-0.345639	0.11444	7.94042	0.824153	-0.165229	0.103286	0.695198	0.251172	-0.034446	0.0167217	0.664567	0.104576	0.0278077	0.0398084	-0.0281961	0.124959	0.1408
36.8	0.285939718	0.237421259	-0.407810214	0.133294492	7.215430217	0.76537942	-0.164703871	0.088792974	0.628442299	0.358017919	-0.043945864	0.024513844	0.630022193	0.136838336	0.053703846	0.056405203	-0.258209445	0.178490696	0.13224313	0.066153117	0.135407661	0.039822017	0.406309988	0.289304166	-0.099686896	0.053197618	0.187373896	0.063594888	-0.946237779	0.349106451	0.19071	0.159521	-0.347285	0.11468	7.96115	0.826697	-0.166128	0.103813	0.699842	0.251532	-0.0348638	0.0168933	0.666799	0.104945	0.02838	0.03988	-0.0257162	0.126765	0.14079
36.9	0.291069289	0.236882862	-0.407543047	0.13292899	7.23480031	0.76463533	-0.165932005	0.090431845	0.636453069	0.359798301	-0.04442175	0.02452538	0.629793691	0.137209559	0.054385876	0.055985218	-0.256083087	0.175960875	0.131905813	0.066761813	0.135685204	0.040190983	0.409285589	0.28587835	-0.099756449	0.053996056	0.187891007	0.064455827	-0.952984949	0.345643948	0.197288	0.16059	-0.348973	0.114997	7.98168	0.829287	-0.167026	0.104345	0.704472	0.251882	-0.0352888	0.0170715	0.669095	0.105305	0.0289519	0.039958	-0.0231908	0.128621	0.140795
37	0.296260429	0.236318427	-0.407241152	0.132573705	7.253948342	0.763755288	-0.167154285	0.092062482	0.644448126	0.361635179	-0.044895415	0.02454248	0.629479675	0.137525221	0.055053917	0.055556796	-0.253867558	0.173599798	0.13154119	0.067325557	0.135934001	0.040540106	0.41216721	0.282399814	-0.099805231	0.054756119	0.188368298	0.065274489	-0.959555034	0.342094459	0.203941	0.16173	-0.350726	0.115396	8.00267	0.832136	-0.16794	0.104895	0.709137	0.25221	-0.0357231	0.0172568	0.671345	0.105647	0.0295206	0.0400405	-0.0206302	0.130508	0.140792
37.1	0.301492828	0.23568645	-0.406927522	0.132207223	7.273139724	0.76364098	-0.168370352	0.093683821	0.652433627	0.363484837	-0.045367051	0.024561336	0.629118155	0.13776993	0.055708554	0.055121521	-0.251582926	0.1714287	0.131151733	0.067840252	0.136153267	0.040864106	0.414965138	0.2788908	-0.099831012	0.055471565	0.188804056	0.066043287	-0.965949124	0.338428317	0.210671	0.162934	-0.352548	0.115849	8.02462	0.835407	-0.168867	0.105444	0.713874	0.25252	-0.0361669	0.0174469	0.673567	0.10599	0.0300884	0.040124	-0.0180511	0.132411	0.140782
37.2	0.306741643	0.234959681	-0.406625741	0.131829693	7.292374938	0.764760155	-0.169584963	0.09531131	0.660379233	0.365331235	-0.045837104	0.024582148	0.628707039	0.137927108	0.05634268	0.054681044	-0.249235918	0.169443532	0.130737064	0.068319721	0.136338468	0.041166537	0.417648517	0.27537791	-0.099829785	0.056146054	0.189191513	0.066768318	-0.972133772	0.334688774	0.217459	0.164197	-0.354408	0.116371	8.0464	0.838321	-0.16979	0.105982	0.718605	0.252854	-0.0366176	0.017643	0.675765	0.106357	0.0306514	0.0402042	-0.0154623	0.134295	0.140767
37.3	0.312008542	0.234182015	-0.406320844	0.131402105	7.311360163	0.766513714	-0.170792231	0.096943898	0.668249584	0.367107426	-0.046302461	0.024597628	0.62822317	0.138039298	0.056956596	0.054246112	-0.246788049	0.167676542	0.130298528	0.068748192	0.136489676	0.0414377	0.42020551	0.271914538	-0.099802836	0.056773398	0.18953166	0.067438764	-0.978089388	0.330924399	0.22431	0.165511	-0.356299	0.116952	8.06821	0.841406	-0.170705	0.106499	0.723347	0.253215	-0.0370747	0.0178449	0.677908	0.106669	0.0312122	0.0402911	-0.0128371	0.136171	0.140743
37.4	0.317315417	0.233389214	-0.406061257	0.130957872	7.331027872	0.768359349	-0.172012339	0.098575816	0.676139318	0.368903612	-0.046769219	0.024613286	0.6277272	0.138081551	0.057552837	0.053820999	-0.244243107	0.166138105	0.129848849	0.069120892	0.136619665	0.041680327	0.422656138	0.268531964	-0.099758688	0.05735081	0.189840485	0.068052056	-0.983909893	0.327211141	0.231246	0.166891	-0.35825	0.117596	8.09082	0.845018	-0.171634	0.10702	0.728151	0.253564	-0.0375407	0.0180523	0.680077	0.106927	0.0317705	0.0403847	-0.0101688	0.138047	0.140728
37.5	0.322649739	0.23257289	-0.405820513	0.13044117	7.351176165	0.770453586	-0.173239712	0.100210307	0.684031973	0.370684472	-0.047234783	0.024627464	0.627207835	0.138005628	0.058129109	0.053408084	-0.241611961	0.16481082	0.129386786	0.069444716	0.136726774	0.041897336	0.424990643	0.265245972	-0.099696775	0.05787973	0.190115883	0.068609772	-0.989575314	0.323534462	0.238261	0.168347	-0.360248	0.118324	8.11353	0.848777	-0.172572	0.107558	0.73296	0.2539	-0.0380147	0.0182658	0.682266	0.107157	0.0323261	0.0404826	-0.00746995	0.13992	0.140716
37.6	0.328017587	0.23174076	-0.405606809	0.129876041	7.371809563	0.772966281	-0.174472231	0.101823513	0.691938237	0.372428809	-0.047699943	0.024639339	0.626662797	0.137864496	0.058685775	0.053009897	-0.23890068	0.163716482	0.128911024	0.069715003	0.136810332	0.042083338	0.427214021	0.262066698	-0.099616321	0.058354874	0.190357041	0.069104967	-0.995072488	0.319891727	0.245375	0.169875	-0.362303	0.119119	8.13699	0.85293	-0.173526	0.108111	0.737822	0.254214	-0.0384976	0.0184847	0.684482	0.107402	0.0328778	0.0405875	-0.00472789	0.141803	0.14071
37.7	0.333436038	0.230896119	-0.405436857	0.129274212	7.393166978	0.775899162	-0.175716055	0.103417688	0.699888139	0.374128956	-0.048166832	0.024649339	0.626110572	0.137667388	0.059223884	0.052628317	-0.236102956	0.16285762	0.128424717	0.069927728	0.136873581	0.042236069	0.429332653	0.259006474	-0.099519086	0.058773973	0.190568404	0.069534743	-1.00043533	0.316303078	0.252546	0.171425	-0.364369	0.119956	8.16024	0.857569	-0.174469	0.10865	0.74266	0.25452	-0.0389843	0.0187059	0.686751	0.107656	0.0334264	0.0406998	-0.001932	0.1437	0.140714
37.8	0.33890633	0.230034012	-0.405286698	0.128653631	7.414788433	0.778959678	-0.176961194	0.104982484	0.707860177	0.375819335	-0.048633785	0.024661594	0.625501341	0.137439014	0.059741041	0.05226446	-0.23321068	0.162211707	0.127920066	0.070077556	0.136910844	0.04235456	0.431330307	0.256072539	-0.099402587	0.05913592	0.190742848	0.069898226	-1.005626598	0.312835009	0.259775	0.173021	-0.366423	0.120845	8.1825	0.862521	-0.175391	0.109168	0.747419	0.25484	-0.0394732	0.0189305	0.689037	0.107924	0.0339706	0.0408183	0.000925243	0.145612	0.140721
37.9	0.344423956	0.229148264	-0.405158489	0.128016034	7.436580597	0.782112543	-0.178205924	0.106510866	0.715836974	0.377478742	-0.049100001	0.024675455	0.624826719	0.137167386	0.060235717	0.051919405	-0.230228311	0.1617697	0.127396163	0.070164267	0.13692	0.042438304	0.433200115	0.253270426	-0.099266205	0.059439443	0.190877685	0.070194742	-1.010616729	0.309488646	0.267113	0.174675	-0.368536	0.121777	8.20579	0.867939	-0.17633	0.109698	0.752253	0.255136	-0.0399711	0.0191582	0.691334	0.108192	0.0345101	0.0409426	0.0038426	0.147538	0.140729
38	0.349979445	0.228220696	-0.405052285	0.12735143	7.458494323	0.78553301	-0.179446681	0.107999209	0.723803324	0.379023759	-0.049564337	0.02468454	0.624115604	0.136829436	0.060713501	0.051594633	-0.227195127	0.161502867	0.126842734	0.070198142	0.136893881	0.042495568	0.434967254	0.250615438	-0.099102078	0.059690535	0.190962189	0.070435648	-1.015373156	0.306164952	0.274561	0.176396	-0.370703	0.122763	8.22967	0.873387	-0.177283	0.110249	0.757131	0.25542	-0.0404776	0.0193894	0.69364	0.1084	0.0350474	0.0410723	0.00680368	0.149443	0.140741
38.1	0.355506459	0.227200225	-0.40495932	0.126683557	7.479438672	0.789804468	-0.18066594	0.109468747	0.731646789	0.380492492	-0.050024248	0.024693512	0.623254333	0.136466774	0.061165876	0.05128042	-0.224108643	0.16134938	0.126239773	0.070174231	0.136811617	0.042520002	0.436582255	0.248095313	-0.098894068	0.059883207	0.190967142	0.070614896	-1.019763268	0.302975303	0.282109	0.178177	-0.372905	0.123775	8.25379	0.878706	-0.178239	0.110798	0.762025	0.255696	-0.0409906	0.0196213	0.69584	0.108604	0.0355801	0.0411939	0.00979994	0.151275	0.140733
38.2	0.361022185	0.226162537	-0.404878245	0.125962577	7.500096417	0.794801864	-0.181876441	0.110913387	0.739415335	0.381783689	-0.050478822	0.02469433	0.622309539	0.13612308	0.061591318	0.05099025	-0.220944244	0.161328667	0.125610302	0.070087231	0.136689823	0.042503982	0.438043381	0.245746086	-0.098656029	0.06001473	0.190916217	0.070723974	-1.023864226	0.299894656	0.289742	0.179984	-0.375117	0.124776	8.27812	0.884481	-0.179182	0.111315	0.76693	0.255975	-0.0415069	0.0198511	0.698	0.108798	0.0361075	0.0413246	0.0128442	0.153079	0.140719
38.3	0.36653845	0.225121315	-0.404849319	0.125212941	7.521401214	0.800093474	-0.183097517	0.112333058	0.747207609	0.382947838	-0.050933054	0.024691122	0.621357386	0.13575445	0.061993269	0.05072483	-0.217710211	0.161426052	0.12496831	0.069944918	0.136542747	0.042455522	0.439377977	0.243573372	-0.098396906	0.060088841	0.190827384	0.070768043	-1.027792954	0.29694901	0.297446	0.181837	-0.377322	0.125803	8.30178	0.890609	-0.180112	0.111826	0.77177	0.25624	-0.0420256	0.0200809	0.700212	0.108988	0.0366293	0.0414657	0.0159423	0.154862	0.140716
38.4	0.372072787	0.224085956	-0.404874494	0.124433189	7.543337454	0.805784089	-0.184328293	0.113726834	0.755037054	0.38399644	-0.051388217	0.024686203	0.620390494	0.135361333	0.062371559	0.050482012	-0.214404691	0.161609292	0.124312934	0.06974589	0.136370553	0.042374921	0.44058381	0.241571008	-0.098116717	0.060104552	0.190701048	0.070747191	-1.031555513	0.294157198	0.305273	0.183763	-0.379573	0.126859	8.32602	0.896939	-0.181055	0.112356	0.776649	0.256486	-0.0425517	0.0203124	0.702475	0.109196	0.0371448	0.0416163	0.0190959	0.156622	0.140722
38.5	0.377612737	0.223053404	-0.404936917	0.12360508	7.565609337	0.811390918	-0.185564021	0.1150971	0.762885991	0.384899832	-0.051842591	0.02467876	0.619389987	0.134918412	0.062726768	0.050258513	-0.211026397	0.161848529	0.123639544	0.069490147	0.136169481	0.042264306	0.441659434	0.239730081	-0.097812145	0.060062511	0.190531857	0.070662605	-1.035137007	0.291504823	0.313235	0.18576	-0.381878	0.127929	8.35127	0.903619	-0.182017	0.112904	0.781602	0.256702	-0.0430862	0.0205442	0.704764	0.109388	0.0376559	0.0417719	0.0223069	0.158355	0.140735
38.6	0.383129287	0.222051323	-0.405000877	0.122751283	7.587500716	0.816999655	-0.186783924	0.116402117	0.770698638	0.385631398	-0.052291615	0.024666753	0.61829867	0.134497901	0.063058672	0.050053558	-0.207603642	0.162162441	0.122934775	0.069174665	0.135929014	0.042122412	0.442607899	0.238040524	-0.097476121	0.059960344	0.190305293	0.070511433	-1.038443236	0.288975765	0.321306	0.187833	-0.384204	0.129019	8.37639	0.910392	-0.18298	0.113462	0.786535	0.256914	-0.0436255	0.0207767	0.707025	0.109638	0.0381606	0.0419339	0.0255777	0.160087	0.140741
38.7	0.38863822	0.221083937	-0.405082099	0.121916688	7.609229895	0.822504411	-0.187996451	0.117650734	0.778496551	0.386238448	-0.052737318	0.024656276	0.617118482	0.134111756	0.063364179	0.049865791	-0.204122626	0.162507459	0.122205187	0.068793944	0.135653916	0.041946627	0.443414022	0.236486658	-0.097114185	0.0597964	0.190028584	0.070291824	-1.041505663	0.286658438	0.329479	0.189955	-0.386537	0.130092	8.40157	0.917595	-0.183934	0.114002	0.791469	0.257141	-0.044168	0.0210069	0.709272	0.109922	0.0386568	0.0421022	0.0289125	0.16182	0.140745
38.8	0.394150887	0.220158626	-0.405217966	0.121104205	7.630989081	0.827699528	-0.189209822	0.118860176	0.786291471	0.386710974	-0.053183083	0.02464613	0.615870564	0.133753974	0.063647361	0.049692805	-0.200566129	0.162879821	0.121452929	0.068344646	0.13534586	0.041737254	0.444090379	0.2350668	-0.096725548	0.059568398	0.189703376	0.07000341	-1.044351984	0.284572338	0.337783	0.192142	-0.388905	0.131156	8.4273	0.925023	-0.184892	0.114543	0.796446	0.257371	-0.0447167	0.0212358	0.711513	0.110178	0.039148	0.0422751	0.032324	0.163548	0.140753
38.9	0.399657452	0.219258857	-0.405394974	0.120316662	7.652798276	0.832683414	-0.19041879	0.120017259	0.794075609	0.386989649	-0.053627399	0.024632392	0.614582023	0.133429615	0.063910267	0.049535463	-0.196957611	0.163249828	0.120676173	0.067835292	0.135003681	0.041499395	0.444652393	0.233777246	-0.096308164	0.059280266	0.189327719	0.069652933	-1.046983746	0.282655122	0.346224	0.194412	-0.391325	0.132228	8.45355	0.932345	-0.185864	0.115107	0.801463	0.257599	-0.0452735	0.0214646	0.713759	0.110421	0.0396343	0.0424537	0.0358026	0.165266	0.140766
39	0.405105306	0.218357768	-0.405585893	0.119566393	7.673841282	0.838439027	-0.191608726	0.121138824	0.801741883	0.387015086	-0.054065735	0.024615517	0.613206192	0.133161	0.064147839	0.049387481	-0.193328989	0.163550635	0.119858111	0.067284327	0.134611476	0.041238416	0.445071985	0.232593312	-0.095849317	0.058939213	0.188879683	0.06925251	-1.049296157	0.280833895	0.354821	0.196753	-0.393807	0.133278	8.48103	0.939863	-0.186857	0.115688	0.806577	0.257799	-0.0458392	0.0216908	0.715944	0.110689	0.0401109	0.0426318	0.0393207	0.166934	0.140772
39.1	0.410502248	0.217517183	-0.405799262	0.118847267	7.694318956	0.844844528	-0.192787868	0.122223679	0.809320819	0.386765922	-0.05449957	0.024593606	0.611750933	0.133006629	0.064360185	0.04924961	-0.189655045	0.163803465	0.119009918	0.066669526	0.134177532	0.040939412	0.445348384	0.231510256	-0.095355246	0.058533274	0.188370843	0.068782822	-1.051337448	0.279136726	0.363497	0.199133	-0.396275	0.134277	8.50803	0.947566	-0.187829	0.116247	0.811633	0.257967	-0.0464046	0.02191	0.718072	0.110996	0.0405788	0.0428144	0.0428891	0.168574	0.140771
39.2	0.415845125	0.216728061	-0.406056956	0.118149604	7.714950543	0.851021799	-0.193967623	0.123279818	0.816903195	0.386265814	-0.054931213	0.024566201	0.610296617	0.132922981	0.064553272	0.049123109	-0.185933703	0.164016525	0.118145896	0.065999796	0.133717208	0.040613636	0.44551606	0.230528112	-0.094835602	0.058067595	0.187821001	0.068252067	-1.053243128	0.277592949	0.372233	0.201552	-0.398706	0.135229	8.5339	0.955526	-0.188768	0.116774	0.816579	0.258139	-0.0469674	0.0221225	0.720218	0.111322	0.0410386	0.0430058	0.0465187	0.170206	0.140774
39.3	0.421176887	0.216021682	-0.406382016	0.117503436	7.736078609	0.857127835	-0.195157035	0.124303427	0.824522019	0.385537965	-0.055364849	0.024537247	0.608867523	0.132914562	0.064728144	0.049007803	-0.182150106	0.164181006	0.1172712	0.065278065	0.133235623	0.040263384	0.445578029	0.229644716	-0.094293438	0.057545024	0.18723708	0.06766449	-1.055058418	0.276210662	0.3811	0.204029	-0.401171	0.136138	8.56045	0.963821	-0.189714	0.117304	0.821573	0.258278	-0.0475355	0.0223302	0.72241	0.111681	0.0414896	0.043206	0.0502189	0.171832	0.14079
39.4	0.426483572	0.215397418	-0.406744367	0.116899331	7.757219213	0.863317744	-0.196340853	0.12528969	0.832141754	0.384635172	-0.05579715	0.024510137	0.607424627	0.132992191	0.064883496	0.048899786	-0.178318871	0.164260688	0.116379917	0.064505504	0.132728751	0.039890846	0.445525445	0.228842818	-0.093727448	0.056966603	0.186614156	0.067023258	-1.056743989	0.275021595	0.390093	0.206582	-0.403671	0.137024	8.58728	0.972255	-0.190667	0.117853	0.826579	0.25839	-0.0481091	0.0225347	0.724612	0.112092	0.0419294	0.0434129	0.0539782	0.173442	0.140809
39.5	0.431720102	0.214879532	-0.407093573	0.116365539	7.777404292	0.868881646	-0.197496188	0.126205439	0.839673982	0.383559607	-0.056221327	0.024483273	0.605889328	0.133183932	0.065020003	0.048798337	-0.174445664	0.164263949	0.115456531	0.063674381	0.132182992	0.039496067	0.445354308	0.228120152	-0.093129065	0.056332974	0.185933149	0.066326053	-1.058194903	0.274056867	0.399214	0.209208	-0.406204	0.13788	8.6144	0.980918	-0.191627	0.118419	0.831599	0.25847	-0.0486881	0.0227356	0.726736	0.112517	0.0423596	0.0436218	0.0578064	0.175054	0.140815
39.6	0.436896467	0.214494718	-0.407463362	0.115918604	7.79682466	0.873999412	-0.198637213	0.127071881	0.847109764	0.382274907	-0.056640742	0.024456157	0.604288441	0.133471576	0.06513719	0.048701553	-0.170525776	0.164229241	0.11450955	0.062795438	0.131603921	0.039088025	0.44506306	0.227454499	-0.092502943	0.055647254	0.185202363	0.065585909	-1.059421686	0.27329759	0.408453	0.211884	-0.408752	0.138674	8.64183	0.989859	-0.192581	0.118973	0.836638	0.258546	-0.0492699	0.0229301	0.728795	0.112951	0.0427791	0.0438333	0.0617014	0.176684	0.140816
39.7	0.442059147	0.214232904	-0.407893501	0.115572139	7.816522813	0.878911447	-0.19978151	0.127895402	0.854539388	0.380781636	-0.057060753	0.024430037	0.602723698	0.133880554	0.065238377	0.04861079	-0.166542642	0.164151771	0.113558258	0.061870964	0.13100827	0.03866625	0.444673137	0.226844809	-0.091859323	0.054910779	0.184444482	0.064804682	-1.060575724	0.272743987	0.417771	0.214604	-0.411293	0.13941	8.66866	0.998984	-0.193515	0.119514	0.841617	0.258628	-0.049852	0.0231174	0.730882	0.113416	0.043188	0.0440505	0.0656664	0.17834	0.14083
39.8	0.447205814	0.214082172	-0.408371735	0.115328278	7.836271253	0.883330679	-0.200921297	0.128666287	0.86194587	0.379049233	-0.057480393	0.024401865	0.601201334	0.134419791	0.065326728	0.048524704	-0.162499093	0.164026454	0.112600184	0.060905354	0.13039549	0.038236964	0.444198677	0.226279001	-0.091197156	0.054127928	0.183659046	0.063991749	-1.061666157	0.272372455	0.427234	0.217397	-0.413885	0.140091	8.69639	1.00811	-0.194462	0.120069	0.846665	0.25868	-0.050441	0.0232994	0.732987	0.113908	0.0435873	0.044272	0.0697005	0.180022	0.140854
39.9	0.452303053	0.214041139	-0.408872399	0.115197382	7.855298495	0.888016241	-0.202042551	0.129402225	0.869234529	0.377045278	-0.057895675	0.024372619	0.599677771	0.135115522	0.065399639	0.048439029	-0.158403969	0.163819366	0.111623341	0.059912073	0.129754863	0.037805653	0.443619209	0.225736042	-0.090508245	0.053306774	0.182831891	0.063161222	-1.062620653	0.27212429	0.436845	0.220276	-0.416526	0.140722	8.72496	1.01729	-0.195424	0.120643	0.851774	0.258696	-0.0510368	0.0234769	0.735048	0.11443	0.0439742	0.0444936	0.0737875	0.181699	0.140878
40	0.457312569	0.214120558	-0.409380258	0.115189287	7.873228433	0.893108598	-0.203138776	0.130105762	0.876352947	0.3747476	-0.058303838	0.024341573	0.598138582	0.135980872	0.065456376	0.048352481	-0.154272366	0.16352755	0.110626357	0.058896832	0.129084864	0.037375092	0.442930996	0.225209497	-0.089792059	0.052452519	0.181961189	0.062321198	-1.063411131	0.271964167	0.446566	0.223257	-0.419193	0.141322	8.75351	1.02659	-0.19639	0.121238	0.856868	0.258692	-0.0516367	0.0236516	0.737038	0.114975	0.0443474	0.0447146	0.0779126	0.18336	0.140899
40.1	0.462281181	0.214322506	-0.409937909	0.115289144	7.891097865	0.897880713	-0.204229686	0.130778386	0.883447093	0.372202695	-0.058712071	0.024308904	0.596676912	0.137002395	0.065505491	0.048266391	-0.150079189	0.163197606	0.109630387	0.057852566	0.128407717	0.036951646	0.442178299	0.224698505	-0.089063112	0.051564145	0.18107638	0.061473379	-1.064229722	0.27195904	0.456372	0.226295	-0.421844	0.141824	8.78186	1.03594	-0.197332	0.121795	0.861931	0.258679	-0.0522351	0.0238162	0.739041	0.115557	0.0447089	0.0449403	0.0820917	0.185034	0.140928
40.2	0.467218925	0.214646018	-0.410547281	0.115505081	7.908936907	0.902316822	-0.205315628	0.13142243	0.890516917	0.369439303	-0.059120903	0.024275968	0.595301981	0.138176893	0.065548336	0.048182231	-0.145808872	0.162839332	0.108639219	0.056788334	0.127727255	0.036544274	0.441362832	0.224209671	-0.088324486	0.050651116	0.180183025	0.060633139	-1.065104853	0.272129277	0.466274	0.229402	-0.424494	0.142243	8.81015	1.04533	-0.198258	0.122329	0.866978	0.258655	-0.052834	0.0239726	0.741059	0.116166	0.0450586	0.0451707	0.0863284	0.186719	0.140966
40.3	0.472065313	0.215123105	-0.411128294	0.115858752	7.925395727	0.906747178	-0.206358641	0.131999121	0.897429739	0.366620577	-0.059519891	0.024249148	0.593889595	0.139536034	0.065581072	0.04810043	-0.141492009	0.162419473	0.107635266	0.055701376	0.127029182	0.036154424	0.440459792	0.223752462	-0.087571871	0.049720885	0.179262562	0.059806205	-1.065877699	0.272606574	0.476286	0.232614	-0.427167	0.142632	8.8384	1.05483	-0.199188	0.122886	0.872006	0.258609	-0.0534365	0.0241262	0.742981	0.116787	0.0453929	0.0454022	0.0906079	0.188392	0.140991
40.4	0.476893697	0.215745059	-0.411750281	0.116338818	7.941841477	0.911015114	-0.207391611	0.132536907	0.904281459	0.36366753	-0.059917361	0.024226288	0.592573521	0.141036675	0.0656048	0.048023235	-0.137087921	0.16197469	0.106646443	0.054615905	0.126334397	0.035798627	0.439477911	0.223324991	-0.086818167	0.048786296	0.178343724	0.05901936	-1.066708453	0.273300392	0.486449	0.235908	-0.42989	0.142963	8.86769	1.06427	-0.200131	0.123461	0.877116	0.258524	-0.0540458	0.024275	0.744922	0.117438	0.0457117	0.0456379	0.0949363	0.190075	0.141029
40.5	0.481678829	0.216533879	-0.412371917	0.116932327	7.957352511	0.914820678	-0.208399598	0.133026723	0.910976951	0.360518608	-0.060308917	0.024203708	0.591301489	0.142641485	0.065619329	0.047949131	-0.132608373	0.161561516	0.105663706	0.053547774	0.125635093	0.035495449	0.438415403	0.222916342	-0.086059503	0.047860131	0.177416635	0.058299615	-1.067507541	0.274151919	0.496725	0.239277	-0.432643	0.143238	8.89746	1.07361	-0.201077	0.124049	0.882256	0.258418	-0.0546591	0.0244187	0.746815	0.118125	0.0460149	0.0458747	0.0993076	0.191786	0.141067
40.6	0.486452569	0.217472787	-0.413023693	0.117631469	7.97263775	0.918132367	-0.209391502	0.133473817	0.91758202	0.357202804	-0.060698121	0.024181799	0.590143239	0.144374748	0.065629573	0.047879312	-0.128038639	0.161194534	0.10470082	0.052500095	0.124944283	0.035247463	0.437298164	0.222530756	-0.085303738	0.046949781	0.176499005	0.057656686	-1.068396962	0.275184146	0.507057	0.242689	-0.435375	0.143449	8.92667	1.08313	-0.201996	0.12462	0.887332	0.258319	-0.0552697	0.0245548	0.748719	0.118837	0.0463042	0.0461127	0.103726	0.193527	0.141117
40.7	0.491227538	0.218552851	-0.413706331	0.118441044	7.987680138	0.920824365	-0.210364632	0.133872066	0.924102371	0.353714677	-0.061085998	0.024159573	0.589118134	0.146247284	0.065637838	0.047814054	-0.123369491	0.160879662	0.103761375	0.05148107	0.124266672	0.035062569	0.43613696	0.222160689	-0.084554313	0.046065628	0.175598093	0.057107773	-1.069420806	0.276401713	0.517503	0.246167	-0.43812	0.143596	8.95634	1.09275	-0.202911	0.125192	0.892437	0.258202	-0.0558823	0.0246852	0.750642	0.119576	0.0465802	0.046352	0.108192	0.19529	0.141178
40.8	0.495999301	0.219797223	-0.414405894	0.11937854	8.002143795	0.923596422	-0.211316182	0.134237937	0.930490685	0.350064157	-0.061470517	0.024140742	0.588197404	0.148266886	0.065641806	0.047752564	-0.1185834	0.160630983	0.102844415	0.050496178	0.12360045	0.034938376	0.434913564	0.221797447	-0.083810206	0.045215258	0.174712119	0.056660551	-1.070559713	0.277778848	0.528026	0.249736	-0.440871	0.143721	8.98589	1.10251	-0.20382	0.125781	0.897514	0.258065	-0.0564961	0.0248135	0.752554	0.120329	0.046841	0.0465914	0.112706	0.197068	0.141247
40.9	0.500668506	0.22114569	-0.415070169	0.120449484	8.01479265	0.926637876	-0.212214671	0.134581447	0.936599221	0.346198726	-0.061843128	0.024124529	0.58732635	0.150419605	0.065639254	0.047689976	-0.113728218	0.160414775	0.101934573	0.049576047	0.122932629	0.034890375	0.433619315	0.221422574	-0.083063081	0.044420073	0.173823918	0.05634498	-1.07170049	0.279229697	0.53866	0.253387	-0.443647	0.143815	9.0159	1.1122	-0.204732	0.126391	0.902619	0.257894	-0.0571135	0.0249394	0.754377	0.121098	0.0470841	0.0468252	0.117228	0.198819	0.141309
41	0.505306118	0.222648476	-0.415761668	0.121651974	8.026729507	0.92976841	-0.213083122	0.134897769	0.942573422	0.342249805	-0.062213746	0.024114634	0.586578123	0.152697263	0.065638993	0.047633245	-0.108766166	0.160290779	0.101053696	0.048712668	0.122285938	0.034925119	0.432295828	0.221072009	-0.082329301	0.043686239	0.172963566	0.056166518	-1.073014554	0.280903249	0.549394	0.257102	-0.446426	0.143858	9.04631	1.12193	-0.205637	0.127	0.907745	0.257699	-0.0577317	0.0250604	0.756184	0.121834	0.0473129	0.0470599	0.121787	0.200563	0.141378
41.1	0.509863039	0.224256506	-0.416409954	0.122947066	8.03736368	0.932728641	-0.213899755	0.135159855	0.94835901	0.338252399	-0.062573632	0.024108006	0.585916093	0.155065777	0.065638811	0.047583025	-0.103717778	0.160281777	0.100197353	0.047903277	0.121656681	0.035033448	0.430934882	0.220741538	-0.081608922	0.043018146	0.172126547	0.056116082	-1.074460478	0.282776611	0.560123	0.260877	-0.449124	0.143846	9.07507	1.13179	-0.206488	0.127572	0.912702	0.257504	-0.05834	0.0251735	0.757938	0.122587	0.0475242	0.0472962	0.126362	0.202305	0.14144
41.2	0.514394969	0.225988305	-0.417053109	0.124329302	8.047415808	0.935619673	-0.214678666	0.135378804	0.953997015	0.334232966	-0.062927336	0.024107197	0.585398884	0.157520421	0.065639109	0.047542452	-0.09856429	0.160399725	0.099381785	0.047172143	0.121058241	0.035227807	0.429540019	0.22044552	-0.080911807	0.042433583	0.171331554	0.056217791	-1.076120127	0.284849322	0.570929	0.264713	-0.451807	0.143785	9.10384	1.14141	-0.207322	0.128134	0.917643	0.257267	-0.0589467	0.0252807	0.759687	0.123368	0.0477179	0.0475348	0.130947	0.204044	0.141508
41.3	0.518918165	0.227834648	-0.417695798	0.125788494	8.056933063	0.938389468	-0.215421574	0.135566334	0.959481094	0.330210692	-0.063275557	0.024113247	0.58503826	0.160028952	0.065639015	0.047513017	-0.093291233	0.160663201	0.098613415	0.046537373	0.120495636	0.035514602	0.428105949	0.22019183	-0.080242469	0.041946202	0.170586177	0.056485452	-1.078016335	0.287113648	0.581867	0.268629	-0.454526	0.143702	9.13364	1.15067	-0.208165	0.128716	0.922665	0.256993	-0.0595582	0.0253865	0.761441	0.124164	0.0478927	0.0477754	0.135542	0.205774	0.141584
41.4	0.523457192	0.229800362	-0.418345901	0.127334617	8.065893114	0.94095741	-0.216132788	0.135725201	0.964810518	0.326160619	-0.063620458	0.024126477	0.584839537	0.16256758	0.065639599	0.047495753	-0.087877273	0.161128243	0.097894936	0.046006548	0.119971078	0.035895693	0.426634894	0.219982087	-0.079602245	0.041563981	0.169893628	0.05692352	-1.080168164	0.289547221	0.592912	0.27265	-0.457267	0.143633	9.16378	1.15967	-0.209011	0.129324	0.927706	0.256712	-0.0601732	0.025494	0.763195	0.124978	0.0480491	0.0480182	0.140156	0.207513	0.14167
41.5	0.527993333	0.231885514	-0.41896903	0.128912448	8.073783815	0.943097851	-0.216790107	0.135840864	0.969933663	0.322069646	-0.063957343	0.024141282	0.584789268	0.165138636	0.06564336	0.047491857	-0.082336703	0.161841245	0.097220494	0.045585301	0.119480157	0.036370161	0.425144901	0.219823542	-0.078987244	0.041293486	0.16924771	0.057530837	-1.082541773	0.292122682	0.604054	0.276748	-0.46	0.143537	9.1943	1.16863	-0.209845	0.129927	0.932767	0.256428	-0.0607874	0.0255989	0.76492	0.125823	0.0481888	0.0482616	0.144784	0.209269	0.141756
41.6	0.532548145	0.234068163	-0.419581385	0.130528987	8.080972054	0.944415223	-0.217400612	0.135922647	0.97489458	0.317946923	-0.064289175	0.024159259	0.584915565	0.167710062	0.065652666	0.047502262	-0.076647959	0.162807988	0.096598762	0.045269482	0.119031227	0.036926436	0.423644317	0.219714455	-0.078403168	0.041134898	0.16866022	0.058293413	-1.085215839	0.294833755	0.615247	0.280923	-0.462691	0.143419	9.22447	1.17768	-0.210652	0.130512	0.937782	0.256153	-0.061397	0.0257009	0.766638	0.12665	0.0483131	0.0485044	0.149429	0.21104	0.141848
41.7	0.537107568	0.236408526	-0.420171033	0.132235668	8.087066175	0.94613983	-0.217963248	0.135980641	0.979643447	0.313856028	-0.064613822	0.024188067	0.585175681	0.170304761	0.065666194	0.047527221	-0.070797231	0.164046658	0.096025902	0.045048316	0.118620747	0.037546727	0.422119215	0.219647216	-0.077847896	0.04108223	0.168126839	0.059189489	-1.08815559	0.297712662	0.626512	0.285192	-0.465374	0.143325	9.25456	1.18658	-0.211451	0.131117	0.942774	0.255863	-0.0620062	0.0258052	0.768304	0.127416	0.0484214	0.0487472	0.154099	0.212817	0.141941
41.8	0.541572501	0.238809499	-0.420688297	0.134058128	8.09105121	0.948511157	-0.218454788	0.136035703	0.984054455	0.309786232	-0.064923492	0.02423182	0.585512771	0.172906356	0.065679087	0.047561078	-0.064811767	0.16556401	0.095492773	0.044932141	0.118238739	0.038218515	0.42054854	0.219603079	-0.077315273	0.041134014	0.16763383	0.060202413	-1.091265144	0.300700804	0.637905	0.28953	-0.468076	0.14324	9.2856	1.19512	-0.212257	0.131741	0.947839	0.255524	-0.0626187	0.0259107	0.769858	0.128154	0.0485104	0.0489823	0.158758	0.214571	0.14202
41.9	0.545985685	0.241317951	-0.421152171	0.135920789	8.09354991	0.95071	-0.218869786	0.136049997	0.988203252	0.305768555	-0.065221432	0.024282496	0.586002354	0.175484884	0.065697143	0.047612699	-0.058719393	0.167363056	0.095008394	0.044920612	0.117897737	0.038946097	0.418973026	0.21961587	-0.07681495	0.041294523	0.167197772	0.061327336	-1.094639125	0.303815939	0.649393	0.293958	-0.470776	0.143197	9.31677	1.20352	-0.21306	0.132388	0.9529	0.255162	-0.063232	0.0260205	0.771355	0.128884	0.0485798	0.0492186	0.163398	0.216319	0.142099
42	0.55036787	0.243896591	-0.421570089	0.137810791	8.095020616	0.952821358	-0.219220704	0.136027904	0.992132144	0.301871118	-0.065508587	0.024341447	0.586660508	0.17801349	0.065720194	0.047683411	-0.052497932	0.169486642	0.094583466	0.044997842	0.117606169	0.039709363	0.417392703	0.219691569	-0.076353221	0.041548519	0.166829867	0.062531253	-1.098334346	0.307065221	0.660878	0.298408	-0.473403	0.143158	9.34698	1.21203	-0.213823	0.133018	0.957847	0.254784	-0.0638361	0.0261276	0.772821	0.1296	0.0486288	0.0494568	0.168024	0.218068	0.142179
42.1	0.554753881	0.246508756	-0.421970754	0.139721746	8.09589954	0.954862004	-0.219518202	0.135986845	0.995895148	0.298082679	-0.065789857	0.024409607	0.587516221	0.180512825	0.065750833	0.047773071	-0.046124988	0.171953337	0.094224426	0.045165058	0.117370553	0.040506317	0.415818331	0.219830349	-0.07593235	0.041889136	0.16653865	0.063806184	-1.10242391	0.310443274	0.672432	0.302895	-0.47599	0.143086	9.37728	1.22003	-0.214559	0.133613	0.962787	0.254374	-0.0644351	0.0262295	0.774274	0.130315	0.0486592	0.0496965	0.172633	0.219816	0.142264
42.2	0.559128982	0.249173953	-0.422325826	0.141639759	8.095711701	0.95683932	-0.219751992	0.135921367	0.999439983	0.294440541	-0.066062199	0.024486854	0.588534914	0.182974974	0.065787118	0.047882109	-0.039613022	0.174756846	0.093928531	0.045424262	0.117189318	0.04133441	0.414240474	0.220040076	-0.075553352	0.042310718	0.166322784	0.065144699	-1.106867993	0.313968589	0.684059	0.307457	-0.478564	0.143062	9.40748	1.22751	-0.215285	0.13422	0.967694	0.253935	-0.065033	0.0263348	0.775681	0.131039	0.0486691	0.0499354	0.17721	0.221541	0.142347
42.3	0.563545828	0.251887202	-0.422672978	0.143582134	8.094975591	0.958677264	-0.219936911	0.13584245	1.002814033	0.290933866	-0.066330802	0.024574828	0.589749554	0.185374453	0.065830011	0.048013676	-0.032922462	0.177938149	0.093702711	0.045762447	0.117067002	0.042182587	0.412657647	0.220335535	-0.075217747	0.042801038	0.166187842	0.066526152	-1.111716597	0.317627924	0.695802	0.312068	-0.481147	0.143078	9.43831	1.23449	-0.216013	0.134847	0.972642	0.253448	-0.0656327	0.0264441	0.777071	0.131754	0.0486591	0.0501743	0.181779	0.223267	0.142437
42.4	0.567994453	0.254655508	-0.422992431	0.145523096	8.093297909	0.960575616	-0.22005858	0.13574062	1.005987052	0.287578327	-0.06659352	0.02467102	0.591140336	0.187725785	0.065880254	0.048168511	-0.026048468	0.181516343	0.093540695	0.046166136	0.116998451	0.043041195	0.411073129	0.220722554	-0.074920704	0.043347059	0.166126383	0.067931288	-1.116939796	0.321423427	0.707645	0.316718	-0.483721	0.143124	9.46962	1.24105	-0.216735	0.135481	0.977614	0.252917	-0.0662318	0.0265558	0.778418	0.132465	0.0486303	0.050412	0.186344	0.22499	0.142526
42.5	0.572430795	0.257507001	-0.423250724	0.147460197	8.089933296	0.962760336	-0.220099636	0.135611764	1.008883024	0.284391086	-0.066846114	0.024775465	0.592659621	0.190014706	0.065937963	0.048347527	-0.018993631	0.185494751	0.093434506	0.04661858	0.116976237	0.043899766	0.40948574	0.221208089	-0.074657745	0.043934951	0.16612831	0.069340274	-1.122467525	0.32535702	0.719458	0.321426	-0.486195	0.143197	9.49944	1.24792	-0.217408	0.136088	0.982422	0.25241	-0.0668183	0.0266677	0.779669	0.133122	0.0485844	0.0506458	0.190903	0.22671	0.142604
42.6	0.576876964	0.260451876	-0.423451472	0.149426138	8.085434367	0.964781358	-0.220078511	0.135469888	1.011528043	0.281341694	-0.067088435	0.024893586	0.594319238	0.192236121	0.065999906	0.048551853	-0.011746571	0.189861876	0.093390255	0.04710918	0.117003431	0.044742892	0.407878491	0.221780047	-0.074430377	0.044548816	0.166197867	0.070729983	-1.128320975	0.329414683	0.731329	0.32615	-0.488623	0.143291	9.52905	1.25455	-0.218057	0.136685	0.987186	0.251863	-0.0673993	0.0267802	0.780852	0.133706	0.0485191	0.0508777	0.195456	0.228429	0.142679
42.7	0.581266776	0.263423806	-0.423567947	0.151423907	8.079265985	0.96705237	-0.219981149	0.135313111	1.01387687	0.278459149	-0.067316684	0.025026053	0.596094416	0.194395186	0.066063814	0.048775521	-0.004336672	0.194617653	0.093401247	0.047630246	0.117074515	0.045556623	0.406245005	0.222419718	-0.074235059	0.045175009	0.16632687	0.072077508	-1.134457276	0.333566367	0.743312	0.330917	-0.491046	0.143442	9.55911	1.26077	-0.218706	0.137299	0.991968	0.251276	-0.0679804	0.0268985	0.781945	0.134278	0.0484315	0.0511027	0.199974	0.230128	0.142743
42.8	0.585593042	0.266430625	-0.423596442	0.15340954	8.071431359	0.969488379	-0.219798388	0.135123418	1.015928634	0.275780544	-0.067529598	0.025167997	0.597995308	0.196488832	0.06613121	0.049021814	0.00321379	0.199747576	0.093468607	0.048174104	0.11719191	0.046339527	0.404599372	0.223145866	-0.074074792	0.045807136	0.166518222	0.073373976	-1.140878325	0.33782029	0.755363	0.335739	-0.493443	0.143662	9.5889	1.26676	-0.219344	0.137926	0.996705	0.250676	-0.0685594	0.0270244	0.782958	0.134838	0.0483217	0.0513236	0.204448	0.231805	0.142797
42.9	0.589929535	0.269477749	-0.423607312	0.155375767	8.06296889	0.971902887	-0.219551193	0.13492107	1.017790191	0.27327427	-0.067736834	0.0253187	0.600088249	0.198542267	0.066204856	0.049294338	0.010934118	0.205229723	0.093605948	0.048743962	0.117368347	0.047098152	0.402957506	0.22397442	-0.073955773	0.046440968	0.16678863	0.074622395	-1.147699411	0.342193897	0.76753	0.340585	-0.495827	0.143903	9.61926	1.27222	-0.219976	0.138548	1.00147	0.250043	-0.0691371	0.0271526	0.783956	0.135379	0.0481917	0.0515435	0.208892	0.233468	0.142858
43	0.594281637	0.272494584	-0.423597364	0.15730988	8.054041762	0.97443238	-0.219249813	0.134711835	1.019495353	0.270974215	-0.06793955	0.025478677	0.602360917	0.200544918	0.066282039	0.049591914	0.018845557	0.211068643	0.093813664	0.04932593	0.117603133	0.047819463	0.401305082	0.22490345	-0.073876594	0.047060991	0.167136636	0.075800356	-1.154927463	0.346685244	0.779755	0.345488	-0.498149	0.144166	9.64906	1.27761	-0.220576	0.139144	1.00616	0.249428	-0.069707	0.0272823	0.784942	0.135887	0.0480397	0.0517625	0.213301	0.23511	0.142923
43.1	0.598637486	0.275529993	-0.423547828	0.159214019	8.04420184	0.977230749	-0.218889176	0.134485019	1.021010378	0.268867084	-0.068136951	0.025648515	0.604768397	0.202546121	0.066362721	0.049912034	0.02694307	0.217243033	0.094085004	0.049932936	0.11789173	0.048518882	0.399635881	0.2259289	-0.073834837	0.047671407	0.167556314	0.07692679	-1.162516294	0.351334748	0.792057	0.35043	-0.500435	0.144466	9.67858	1.28237	-0.221154	0.139724	1.01079	0.248795	-0.0702723	0.0274149	0.785877	0.136397	0.0478674	0.0519778	0.217667	0.236724	0.142983
43.2	0.602997312	0.278618313	-0.423471526	0.161106554	8.033370705	0.981272459	-0.218471632	0.134248018	1.02232852	0.267019955	-0.068330155	0.025831814	0.607291696	0.204546863	0.066447293	0.050255373	0.035251291	0.223738977	0.094417276	0.05054919	0.118230587	0.049189016	0.397940553	0.227066036	-0.073827483	0.048263321	0.168042172	0.077989241	-1.17043963	0.356177926	0.804498	0.35537	-0.50272	0.144799	9.70881	1.2862	-0.22173	0.140303	1.01546	0.248096	-0.0708378	0.0275509	0.786739	0.136845	0.0476772	0.0521873	0.222003	0.238305	0.143036
43.3	0.607418906	0.281736988	-0.423396537	0.162976513	8.022377376	0.98577746	-0.218011164	0.13400485	1.023522297	0.265402212	-0.068523179	0.026027356	0.609972606	0.206549405	0.06653255	0.050624871	0.043800718	0.230547775	0.094819883	0.051175077	0.118625034	0.049827056	0.396203135	0.22832696	-0.073857162	0.048833725	0.168601061	0.078982864	-1.178739495	0.361183553	0.817016	0.36034	-0.504977	0.145213	9.73882	1.28973	-0.222299	0.140898	1.02007	0.247373	-0.0714004	0.0276959	0.787587	0.137262	0.047468	0.0523929	0.226318	0.239872	0.143092
43.4	0.611855963	0.284914417	-0.423274552	0.164795089	8.010291294	0.990686939	-0.217480169	0.13373445	1.024496984	0.263966236	-0.068709767	0.026229921	0.612761396	0.208571983	0.066614379	0.051019737	0.052578513	0.237656552	0.095280698	0.051812653	0.119062478	0.050436594	0.394411227	0.229707851	-0.073915236	0.049382964	0.169215908	0.079911137	-1.187303713	0.366308139	0.82957	0.365289	-0.507169	0.145672	9.76811	1.29304	-0.222838	0.141481	1.02458	0.246621	-0.0719541	0.0278442	0.788379	0.13768	0.0472393	0.052594	0.230606	0.241426	0.143138
43.5	0.616291002	0.28818961	-0.423091562	0.166613478	7.997160167	0.995941059	-0.216893311	0.133446926	1.02523741	0.262688789	-0.06888675	0.026446797	0.61562113	0.2106326	0.066690649	0.051438073	0.061582343	0.245031447	0.095794283	0.052460236	0.119536864	0.05101393	0.392546925	0.231190953	-0.073997613	0.049907457	0.169878567	0.08077024	-1.196082347	0.371597702	0.842176	0.370212	-0.509286	0.146133	9.79688	1.29609	-0.223342	0.142031	1.029	0.245844	-0.0724977	0.0279919	0.789095	0.138016	0.0469915	0.0527904	0.234867	0.242962	0.143176
43.6	0.620666628	0.291509244	-0.422814644	0.168371882	7.982569885	1.001566498	-0.216235089	0.133127607	1.025723848	0.261628031	-0.069049794	0.02667226	0.618514399	0.212724395	0.066758652	0.051875893	0.07078666	0.252653741	0.096354964	0.053120206	0.120042807	0.051556949	0.3905997	0.232771447	-0.07410308	0.050407467	0.170580805	0.081556315	-1.205009611	0.377033613	0.85484	0.375131	-0.511359	0.146664	9.82506	1.29873	-0.223827	0.142588	1.03333	0.245045	-0.0730357	0.0281474	0.789716	0.138304	0.0467223	0.0529797	0.239068	0.244472	0.143196
43.7	0.625016771	0.294833916	-0.422506777	0.170130826	7.967367956	1.007872351	-0.215531572	0.132812404	1.026033515	0.260734332	-0.069206744	0.026913496	0.621485824	0.214886792	0.06681819	0.052330716	0.080190219	0.260493061	0.096971618	0.053803847	0.120587364	0.052069663	0.388579197	0.234448989	-0.07423377	0.050884627	0.17133157	0.082275953	-1.214149998	0.382580721	0.867626	0.380015	-0.513418	0.147251	9.85351	1.30068	-0.224309	0.143156	1.03765	0.244191	-0.0735719	0.0283104	0.790297	0.138564	0.0464325	0.0531617	0.243208	0.245943	0.143212
43.8	0.62939771	0.298216767	-0.422207608	0.171854347	7.952112489	1.014930288	-0.214787693	0.132499593	1.026240667	0.260012316	-0.069363472	0.02716674	0.624559494	0.217162282	0.066869786	0.052807952	0.089813678	0.268507481	0.097649077	0.054518583	0.121175578	0.052565745	0.386486581	0.236238066	-0.074392494	0.051348721	0.172137324	0.082946236	-1.223548024	0.38826563	0.880554	0.384868	-0.51547	0.147898	9.88236	1.30199	-0.224789	0.143737	1.04196	0.243288	-0.0741074	0.0284817	0.790866	0.138788	0.0461237	0.0533409	0.2473	0.24739	0.143233
43.9	0.633796002	0.301659298	-0.421914488	0.173554103	7.936606043	1.02348302	-0.214007023	0.132196796	1.026341394	0.259503761	-0.069520631	0.027435417	0.62769234	0.219553736	0.066910461	0.053305676	0.099673315	0.276664653	0.09838019	0.05526422	0.121800209	0.053045394	0.384300605	0.238134001	-0.074573865	0.051800628	0.172987643	0.083567664	-1.233152965	0.394109085	0.893532	0.389736	-0.517453	0.14858	9.91029	1.30318	-0.225233	0.144296	1.04614	0.242406	-0.0746329	0.0286573	0.79139	0.138935	0.0457963	0.0535161	0.251346	0.248802	0.143253
44	0.638198692	0.305173974	-0.42161342	0.175244683	7.920615384	1.033408024	-0.21319778	0.131903099	1.026308735	0.259193357	-0.069678073	0.027722301	0.630836207	0.222076431	0.066934798	0.053821229	0.109774135	0.284944851	0.0991601	0.056060948	0.122454816	0.053523444	0.381991964	0.240125328	-0.074774954	0.052251944	0.173874075	0.084162106	-1.242893017	0.400118965	0.906569	0.394532	-0.519358	0.149264	9.93757	1.30396	-0.225637	0.144822	1.05022	0.241482	-0.075147	0.0288324	0.791847	0.139026	0.0454493	0.0536863	0.255337	0.250183	0.143267
44.1	0.642639704	0.308759515	-0.421318238	0.176894763	7.904782188	1.044647841	-0.21236199	0.131608066	1.026223283	0.259079505	-0.069837838	0.028024384	0.634010511	0.224804752	0.066943606	0.054352801	0.120107062	0.293324137	0.099991629	0.056920658	0.12314184	0.054009216	0.379569288	0.242212347	-0.074995934	0.052711468	0.174799128	0.084745664	-1.252796904	0.406291894	0.919687	0.399273	-0.521218	0.149977	9.96456	1.30382	-0.226018	0.145335	1.05422	0.240514	-0.0756543	0.0290118	0.792272	0.139095	0.0450846	0.0538504	0.259271	0.251529	0.143277
44.2	0.647166503	0.31241636	-0.421058175	0.178526082	7.889551759	1.057259685	-0.211511616	0.131326725	1.026136442	0.25915585	-0.070003867	0.028345107	0.6372125	0.227749622	0.066934537	0.05490083	0.130699258	0.301779616	0.100874075	0.057844646	0.123858579	0.05450465	0.377012967	0.244396492	-0.075233726	0.053184107	0.175758514	0.085323598	-1.262853922	0.412609755	0.932858	0.403985	-0.52302	0.150752	9.99069	1.30312	-0.226373	0.145846	1.05809	0.239533	-0.0761534	0.0291994	0.792675	0.139134	0.0447027	0.0540087	0.263159	0.252852	0.143289
44.3	0.651759102	0.316171385	-0.420812697	0.180139061	7.874534895	1.071230607	-0.210635776	0.131055536	1.026005999	0.259406435	-0.070172895	0.028683409	0.640396711	0.230914102	0.066902327	0.055464931	0.141555725	0.310277085	0.101798975	0.058833534	0.124594773	0.055010891	0.374296491	0.24667811	-0.075481741	0.05367408	0.176738397	0.085900657	-1.272971824	0.419025977	0.946174	0.408635	-0.524801	0.15155	10.0172	1.30171	-0.226718	0.146355	1.06196	0.238517	-0.0766493	0.0293926	0.793035	0.139136	0.0443022	0.054161	0.267005	0.254144	0.143295
44.4	0.656290963	0.320090063	-0.420471621	0.181708941	7.858038281	1.08644992	-0.209698635	0.13074776	1.025634909	0.259794012	-0.07032783	0.029032199	0.643440158	0.234297742	0.066841184	0.056039221	0.15262378	0.318794808	0.102738992	0.059900776	0.125323964	0.055536555	0.371391569	0.249012551	-0.075725314	0.054190133	0.177703532	0.08649172	-1.282910397	0.425559842	0.959525	0.413275	-0.526489	0.152338	10.0426	1.3002	-0.227015	0.146823	1.06568	0.237535	-0.0771312	0.0295859	0.793253	0.139073	0.0438823	0.0543055	0.270798	0.2554	0.143275
44.5	0.660881823	0.324106162	-0.420161659	0.183265808	7.842185721	1.103022581	-0.208754032	0.130463622	1.025267342	0.260350874	-0.070486791	0.029399381	0.646434991	0.237941004	0.066754621	0.056623737	0.163917251	0.327300378	0.103718252	0.061047162	0.126068622	0.056081116	0.36832451	0.251415491	-0.075977367	0.054732586	0.178682748	0.087097729	-1.292856233	0.432198935	0.972919	0.417905	-0.528088	0.153136	10.0669	1.29863	-0.227269	0.147262	1.06924	0.23658	-0.0776004	0.0297827	0.793441	0.138971	0.0434448	0.0544424	0.274537	0.256629	0.143257
44.6	0.665436991	0.328167409	-0.419838195	0.184858565	7.826048008	1.120755919	-0.207791929	0.130223141	1.024806191	0.261004326	-0.07064375	0.029792014	0.649292473	0.241830668	0.066636244	0.057213105	0.175399724	0.33576535	0.104716354	0.062271361	0.126807924	0.056636858	0.365069446	0.253882948	-0.076223001	0.055298263	0.179646736	0.087712408	-1.302644107	0.438893033	0.986487	0.422468	-0.529682	0.153964	10.0918	1.29629	-0.227519	0.147708	1.07281	0.235589	-0.0780681	0.0299868	0.793535	0.138807	0.042987	0.054569	0.278196	0.257801	0.143227
44.7	0.6700504	0.33235568	-0.419568332	0.186470645	7.810668007	1.140616439	-0.206835461	0.130024648	1.024379692	0.26185817	-0.070808706	0.030208758	0.652052001	0.245986115	0.066489986	0.057811743	0.187089849	0.344146931	0.10574131	0.063575832	0.127551131	0.057217397	0.361641216	0.256407474	-0.076468297	0.055898219	0.180607794	0.088354521	-1.312355597	0.44568232	1.00018	0.427001	-0.531258	0.154854	10.1165	1.29347	-0.227757	0.14817	1.07631	0.234603	-0.0785328	0.0302023	0.793582	0.138571	0.0425129	0.0546897	0.281806	0.258942	0.143197
44.8	0.674738278	0.336669267	-0.419357759	0.188096504	7.796167034	1.162043433	-0.205878411	0.129875572	1.024000564	0.262839906	-0.070982606	0.030648406	0.654703794	0.250445297	0.066310641	0.058418918	0.198975147	0.352417768	0.106789577	0.064964609	0.128293469	0.057826403	0.35802199	0.258974921	-0.076709328	0.056537045	0.18155919	0.089032431	-1.321958634	0.452510422	1.01399	0.431455	-0.532792	0.155766	10.1409	1.29008	-0.227971	0.148626	1.07975	0.233598	-0.0789904	0.0304235	0.793592	0.138311	0.0420202	0.0548054	0.28536	0.26005	0.14317
44.9	0.679504009	0.341054371	-0.41920464	0.189737274	7.782574639	1.184859125	-0.204937695	0.129779645	1.023687977	0.263951404	-0.071167556	0.031112656	0.657204357	0.255186708	0.066093448	0.059031479	0.211051854	0.360559498	0.107852723	0.066441325	0.129026133	0.058467739	0.354189155	0.261567252	-0.076939776	0.057216804	0.182488449	0.089752055	-1.331395018	0.459398456	1.02783	0.435811	-0.534231	0.156645	10.1644	1.28637	-0.228136	0.149041	1.08303	0.232578	-0.0794327	0.0306421	0.793546	0.138018	0.0415075	0.0549173	0.288852	0.261136	0.143141
45	0.68435802	0.345543193	-0.419110242	0.191379161	7.770194299	1.209356807	-0.204009144	0.129725412	1.023491868	0.265218442	-0.071363575	0.031598776	0.659545373	0.260228857	0.065840215	0.05964323	0.223291918	0.368547385	0.108928353	0.068001624	0.129748194	0.059142338	0.350157237	0.264175139	-0.077158792	0.057937132	0.183393957	0.090518251	-1.340657205	0.466324331	1.04169	0.440134	-0.535583	0.15756	10.1865	1.28268	-0.228261	0.149446	1.08612	0.231584	-0.0798619	0.0308676	0.793461	0.137706	0.040977	0.0550215	0.292291	0.262185	0.143111
45.1	0.689346403	0.350121172	-0.419101683	0.193041745	7.759410129	1.235766919	-0.203102612	0.129727543	1.023469736	0.266630216	-0.071574798	0.032109629	0.66171879	0.265584796	0.065551472	0.060252926	0.235698517	0.376365595	0.110008661	0.069640026	0.130452907	0.059851473	0.345923015	0.266787061	-0.077358968	0.05869827	0.184265247	0.091334635	-1.349730923	0.47328614	1.05565	0.44433	-0.536896	0.158476	10.2085	1.27797	-0.228362	0.149844	1.08915	0.230553	-0.0802841	0.0310966	0.793335	0.137381	0.04043	0.0551187	0.295689	0.26321	0.143081
45.2	0.69438991	0.354809915	-0.419116422	0.194683148	7.749224462	1.263754039	-0.202191078	0.129750689	1.023515201	0.268182318	-0.071791391	0.032636696	0.663637861	0.271202021	0.065222213	0.060857887	0.248246763	0.383987794	0.111074345	0.071345575	0.13112096	0.060589024	0.341457031	0.269386998	-0.07752984	0.059495597	0.185076628	0.092194924	-1.358447101	0.480236459	1.06972	0.448401	-0.538171	0.159399	10.2303	1.27235	-0.228442	0.150238	1.09212	0.229495	-0.0806997	0.03133	0.793106	0.137024	0.0398649	0.0552085	0.29903	0.264201	0.143032
45.3	0.699476102	0.359627682	-0.41915382	0.196346164	7.739537515	1.293116385	-0.201282302	0.129811489	1.023587139	0.269812763	-0.07201159	0.033180962	0.665280621	0.277067656	0.064851201	0.061453226	0.260903784	0.391400928	0.112118878	0.073110801	0.131745467	0.061351552	0.336762359	0.271946066	-0.077666158	0.060321441	0.185818956	0.09309351	-1.366745327	0.487178129	1.08378	0.452446	-0.539351	0.16034	10.2505	1.26684	-0.228477	0.150617	1.09488	0.228474	-0.0811004	0.0315684	0.792776	0.136632	0.0392821	0.0552899	0.30233	0.265166	0.14297
45.4	0.704639655	0.364581724	-0.419278887	0.198050797	7.730985415	1.324528262	-0.200399533	0.129942337	1.02378555	0.271613432	-0.072245373	0.033748307	0.666655161	0.283137265	0.064441847	0.062036526	0.27366171	0.398575487	0.113145287	0.074910581	0.132331055	0.062124282	0.331856471	0.274462687	-0.077770722	0.061162346	0.186497209	0.09400906	-1.37466374	0.494111124	1.09788	0.456383	-0.540436	0.16123	10.2698	1.261	-0.228459	0.150955	1.09749	0.227442	-0.0814852	0.0318024	0.792358	0.136185	0.038685	0.0553613	0.305595	0.266105	0.1429
45.5	0.709845736	0.369571395	-0.419476952	0.199835477	7.723694116	1.357003901	-0.199550363	0.130154063	1.024109784	0.27348024	-0.072491032	0.034342247	0.667743385	0.28940586	0.063990151	0.062601592	0.286464916	0.405507753	0.114145537	0.076735732	0.132868921	0.062891819	0.326734191	0.276931198	-0.077836616	0.062005743	0.187099001	0.094922741	-1.382141667	0.500963331	1.11208	0.460238	-0.541483	0.162129	10.2887	1.25468	-0.228417	0.151291	1.10001	0.226412	-0.0818628	0.0320419	0.791855	0.135729	0.0380697	0.0554193	0.308797	0.267008	0.142821
45.6	0.71516565	0.374592208	-0.419780525	0.201654495	7.718333833	1.390396631	-0.1987502	0.130451011	1.024649668	0.275448373	-0.072754472	0.034958615	0.668565454	0.295885128	0.063499655	0.063151245	0.299305282	0.412169512	0.115120536	0.078574514	0.133362646	0.063659874	0.32141703	0.279339878	-0.077865583	0.062849529	0.187628415	0.095839918	-1.389217406	0.507819612	1.1264	0.464036	-0.542512	0.163062	10.3074	1.24791	-0.228358	0.151643	1.10246	0.225405	-0.0822363	0.0322908	0.791295	0.135252	0.0374384	0.055471	0.311948	0.267901	0.142739
45.7	0.720634378	0.379671432	-0.420216777	0.203523334	7.715176812	1.425038652	-0.198006413	0.130834174	1.025452308	0.27752446	-0.073040154	0.03559719	0.669123583	0.302533091	0.062970694	0.063680451	0.312170879	0.418543442	0.116064828	0.080413638	0.133809017	0.064423909	0.315905105	0.281656063	-0.077854503	0.063687633	0.188081275	0.096754121	-1.395894739	0.514627527	1.14089	0.46773	-0.543532	0.163999	10.3265	1.2405	-0.228289	0.152001	1.10491	0.224392	-0.0826071	0.0325459	0.790679	0.134783	0.0367916	0.055516	0.315056	0.268784	0.142655
45.8	0.726240395	0.384793608	-0.420784459	0.205432817	7.714002687	1.46079404	-0.197315299	0.131305619	1.026505083	0.279685309	-0.073348459	0.036256005	0.669392721	0.309319313	0.062400612	0.064187103	0.325035796	0.424614598	0.116968372	0.082236787	0.134199422	0.065175048	0.31019129	0.283865212	-0.077796802	0.064509456	0.188445614	0.097652065	-1.402123598	0.521369948	1.15534	0.471411	-0.544441	0.164898	10.3438	1.23321	-0.22816	0.152319	1.10713	0.223442	-0.0829592	0.0327983	0.789982	0.134324	0.0361276	0.0555551	0.318107	0.269642	0.142565
45.9	0.731992269	0.389909723	-0.421485911	0.207362325	7.715167266	1.497699967	-0.196684129	0.131855867	1.027867993	0.281970287	-0.073680841	0.03693166	0.669374589	0.31619877	0.061791138	0.064663867	0.337869617	0.430375327	0.117827737	0.084030622	0.1345327	0.065907128	0.304291327	0.285952073	-0.077691174	0.065305258	0.18871958	0.098524186	-1.407909434	0.528062298	1.16981	0.475048	-0.545256	0.165735	10.36	1.22583	-0.227977	0.152593	1.10918	0.222545	-0.0832954	0.0330455	0.789214	0.133872	0.0354477	0.0555868	0.321109	0.270483	0.142467
46	0.737863979	0.395045933	-0.422306534	0.209298843	7.718378486	1.535747013	-0.196101778	0.13246041	1.029516069	0.284390831	-0.074034241	0.037619417	0.669042918	0.323112506	0.06114452	0.065104511	0.350650402	0.435814557	0.118632045	0.085781473	0.134800563	0.066614498	0.298208591	0.28789616	-0.077533031	0.066067423	0.188892153	0.099362536	-1.413191154	0.534675862	1.18441	0.478584	-0.546047	0.166555	10.3762	1.21786	-0.227776	0.152865	1.1112	0.221654	-0.0836262	0.0332953	0.788352	0.133432	0.0347537	0.0556079	0.324063	0.271302	0.142356
46.1	0.743781757	0.400222111	-0.423220832	0.211251318	7.722919435	1.575072492	-0.195559832	0.133117916	1.031367678	0.286928883	-0.074403972	0.03831644	0.668345776	0.330003924	0.060461205	0.065508074	0.363347918	0.440924776	0.119362379	0.087477209	0.134986832	0.067293925	0.291942673	0.289690554	-0.077310752	0.066788151	0.188941395	0.100161745	-1.417860606	0.541212645	1.19899	0.482054	-0.546772	0.167381	10.3911	1.20941	-0.227535	0.15313	1.11304	0.220804	-0.0839452	0.0335488	0.787336	0.132962	0.0340473	0.0556187	0.32695	0.272093	0.142217
46.2	0.749795284	0.40541175	-0.424267414	0.213256973	7.729577014	1.615542305	-0.195087375	0.13385525	1.033488548	0.289564373	-0.0747956	0.039025052	0.667326446	0.33685901	0.059744916	0.065868828	0.375930961	0.445721231	0.120024911	0.089105826	0.135098739	0.067938539	0.285519892	0.291309084	-0.077028634	0.067456542	0.188877812	0.100910099	-1.421980116	0.547692339	1.21363	0.485401	-0.547448	0.16818	10.4055	1.20025	-0.22726	0.153382	1.11477	0.219967	-0.0842544	0.0338019	0.786215	0.132494	0.0333302	0.0556177	0.329774	0.272874	0.142063
46.3	0.755922549	0.410586805	-0.425459085	0.215301885	7.738472237	1.65714789	-0.194678803	0.134664016	1.035897239	0.29233509	-0.075211017	0.039743322	0.666001818	0.343652399	0.058994654	0.066182533	0.388384384	0.450196136	0.120623357	0.090643353	0.135139898	0.068533011	0.278946519	0.292745517	-0.076690106	0.068058183	0.18870641	0.101584236	-1.425557052	0.554063366	1.22824	0.488626	-0.548031	0.168911	10.4186	1.19093	-0.226931	0.153594	1.11632	0.21914	-0.0845459	0.0340472	0.785006	0.132094	0.0326007	0.0556039	0.332536	0.273654	0.141897
46.4	0.762144168	0.415676654	-0.426807066	0.217408893	7.74983046	1.699329488	-0.194351444	0.13555645	1.038624612	0.295199726	-0.075652081	0.040473372	0.664371264	0.35034056	0.058212257	0.066445408	0.40067091	0.454341589	0.121152831	0.092076988	0.135107492	0.069063564	0.272232045	0.293999428	-0.076293213	0.068581122	0.188423738	0.102165534	-1.428586028	0.560324257	1.24284	0.491819	-0.548543	0.169615	10.4304	1.18166	-0.226555	0.153782	1.11769	0.218383	-0.0848238	0.034291	0.783697	0.131746	0.0318596	0.0555735	0.33522	0.274417	0.141716
46.5	0.768476363	0.420661623	-0.428323563	0.219567542	7.763856313	1.742030687	-0.19411178	0.136529533	1.041702452	0.298167088	-0.076120958	0.041212633	0.662452656	0.356890271	0.057401521	0.06665534	0.412765934	0.458148029	0.121610367	0.093397112	0.135001898	0.069529573	0.265398361	0.295057504	-0.075837889	0.069021147	0.188030474	0.102652031	-1.431084208	0.56648547	1.25756	0.494898	-0.549045	0.170318	10.4422	1.172	-0.226165	0.15398	1.11902	0.217644	-0.0850975	0.0345387	0.782291	0.131456	0.0311087	0.0555277	0.337826	0.275168	0.141523
46.6	0.774942574	0.425550077	-0.4300128	0.221758201	7.780558916	1.785258118	-0.193967657	0.137580893	1.045143505	0.301265432	-0.076619588	0.041958667	0.660245837	0.363281255	0.056564508	0.066810099	0.424667547	0.461613258	0.121992507	0.094598882	0.134822612	0.069938015	0.258451079	0.295897556	-0.075324323	0.069378662	0.187526324	0.103052086	-1.433051776	0.572602405	1.27233	0.497838	-0.549522	0.171013	10.4536	1.16189	-0.225754	0.154186	1.12026	0.216934	-0.0853649	0.0347895	0.780769	0.131229	0.0303496	0.0554689	0.340358	0.275927	0.141314
46.7	0.781550213	0.430336401	-0.431886657	0.22398073	7.800086505	1.829147539	-0.193917374	0.138702592	1.04897244	0.304499519	-0.077149426	0.042708658	0.657774717	0.369473863	0.055702904	0.066907748	0.436351387	0.464740527	0.122297478	0.09567102	0.134570404	0.070280609	0.251403145	0.296510263	-0.074752759	0.069647177	0.186913099	0.103354499	-1.434512942	0.578600433	1.28706	0.500683	-0.549942	0.171696	10.4638	1.15164	-0.225308	0.154387	1.12133	0.216295	-0.0856208	0.0350412	0.779136	0.131084	0.0295822	0.0553966	0.342808	0.276673	0.14109
46.8	0.788233658	0.434967856	-0.433914562	0.226183174	7.821899794	1.873427682	-0.193947207	0.139870177	1.0531446	0.307884857	-0.077706207	0.043454326	0.655015039	0.375399029	0.05481478	0.066946551	0.447791983	0.467527644	0.122516407	0.096609313	0.134238085	0.070555702	0.244248601	0.296890497	-0.074119536	0.069824296	0.186181437	0.103556742	-1.435413065	0.584474111	1.30175	0.503424	-0.550272	0.172287	10.4728	1.14142	-0.224807	0.154541	1.12223	0.215689	-0.0858591	0.0352809	0.777349	0.130998	0.0288043	0.0553118	0.345164	0.277402	0.140841
46.9	0.7949138	0.43948384	-0.436070582	0.228361021	7.845579676	1.918223606	-0.194048827	0.141058223	1.057611013	0.311450668	-0.078285136	0.044191659	0.651957518	0.380978676	0.053904659	0.066918287	0.45895829	0.469977749	0.122644512	0.097415565	0.133823436	0.070767348	0.237005622	0.297024204	-0.073426045	0.069911764	0.185329849	0.10366518	-1.435717255	0.590178166	1.31639	0.506075	-0.550532	0.172847	10.4803	1.13124	-0.224265	0.154677	1.12293	0.215135	-0.0860835	0.0355178	0.775395	0.130966	0.0280199	0.0552078	0.347431	0.278115	0.14056
47	0.8016436	0.443845541	-0.438376328	0.230550971	7.871722762	1.963478685	-0.194239657	0.142289806	1.06240256	0.315157824	-0.078887958	0.04492206	0.64865564	0.386249209	0.052975485	0.066827481	0.46983661	0.472110931	0.122688046	0.098087493	0.13333385	0.070916946	0.229696086	0.296931291	-0.072676074	0.069906568	0.184369829	0.103681581	-1.435492151	0.595733836	1.33105	0.508638	-0.550766	0.173405	10.4872	1.12094	-0.223701	0.154819	1.12352	0.214656	-0.086301	0.0357575	0.773308	0.131034	0.0272308	0.0550869	0.349591	0.278831	0.140255
47.1	0.808430968	0.448039018	-0.440838145	0.232765144	7.900488779	2.009663876	-0.19452822	0.143572424	1.067551015	0.319028558	-0.079516624	0.045645178	0.645135766	0.391181593	0.052031228	0.066670058	0.480409345	0.473951028	0.122646975	0.098632752	0.132772128	0.071012947	0.222339953	0.296595437	-0.071870795	0.069813654	0.183305244	0.103618304	-1.434781236	0.601147213	1.34579	0.511051	-0.550994	0.173925	10.494	1.11016	-0.22312	0.154956	1.12406	0.214236	-0.0865139	0.0359949	0.771094	0.131228	0.0264385	0.0549464	0.351648	0.279561	0.139929
47.2	0.815291815	0.452034563	-0.443464402	0.234993232	7.932006831	2.056692395	-0.19491354	0.144900773	1.073078543	0.323094607	-0.08017234	0.046360159	0.641419207	0.395758436	0.051072282	0.066445646	0.490675851	0.475500848	0.122527004	0.099045635	0.132144508	0.071050988	0.214941284	0.296026645	-0.071015846	0.069631069	0.182145133	0.103469346	-1.433614347	0.606384559	1.36049	0.513413	-0.551173	0.174401	10.4997	1.09941	-0.2225	0.15507	1.12444	0.21393	-0.0867147	0.0362269	0.768753	0.13158	0.0256427	0.0547848	0.353608	0.280299	0.139582
47.3	0.82218076	0.455787989	-0.446234486	0.237232278	7.965827026	2.10411001	-0.195387246	0.146264839	1.078925698	0.327337408	-0.080851223	0.047065509	0.637495768	0.399947091	0.050096986	0.066154092	0.500623443	0.476755347	0.122327572	0.099325262	0.131449741	0.071025648	0.207492584	0.295235006	-0.070112636	0.069357419	0.180889443	0.103227498	-1.431957071	0.611400503	1.37516	0.515739	-0.55128	0.174793	10.5041	1.08907	-0.221831	0.155139	1.12463	0.213721	-0.0868999	0.0364471	0.766259	0.132094	0.0248419	0.0545982	0.355462	0.281036	0.139209
47.4	0.829067724	0.459246651	-0.449142852	0.239483474	8.001882223	2.151532894	-0.195954608	0.147665871	1.085083016	0.331729076	-0.08155221	0.047760848	0.633375746	0.403723138	0.049108042	0.065796681	0.51022817	0.477711148	0.122048754	0.099479029	0.130689333	0.070939429	0.200007121	0.294231038	-0.069163202	0.068996948	0.1795412	0.102897818	-1.429820301	0.616186221	1.38988	0.517939	-0.551371	0.175127	10.5082	1.07862	-0.221141	0.155193	1.12475	0.213599	-0.0870784	0.0366619	0.763595	0.132763	0.0240382	0.0543843	0.357205	0.281756	0.13881
47.5	0.83598839	0.462462872	-0.452197974	0.241735319	8.040319903	2.199189525	-0.196622795	0.149101385	1.091572335	0.33631104	-0.082277076	0.048444458	0.629086719	0.407072899	0.048110706	0.065373708	0.519499858	0.478378855	0.121695272	0.099516944	0.129871071	0.070807727	0.192502866	0.292999748	-0.068174498	0.068561562	0.178112152	0.102502188	-1.427257353	0.6207401	1.40453	0.520053	-0.551429	0.175451	10.5112	1.06813	-0.220424	0.155245	1.12471	0.213591	-0.0872478	0.0368767	0.760762	0.1336	0.0232355	0.0541456	0.358858	0.282477	0.138385
47.6	0.842879324	0.465413534	-0.455374431	0.243963547	8.08061361	2.246967702	-0.197380928	0.150561814	1.098337707	0.341117311	-0.083021778	0.049112963	0.624607488	0.409971405	0.047107135	0.06488829	0.528429656	0.478769245	0.121262428	0.099446883	0.128991734	0.070634381	0.184985316	0.29155951	-0.067145657	0.068056965	0.176598142	0.102046675	-1.4242275	0.62507214	1.41922	0.522046	-0.55148	0.175753	10.5138	1.0577	-0.219693	0.155298	1.12458	0.213675	-0.0874124	0.0370915	0.757715	0.134555	0.0224365	0.0538802	0.360425	0.283193	0.137928
47.7	0.849675533	0.468072014	-0.458620925	0.246104508	8.122360175	2.294686524	-0.198205144	0.152005989	1.105319968	0.346106147	-0.083776969	0.049754416	0.619951211	0.412424897	0.046094097	0.064345431	0.536991036	0.478888781	0.12075229	0.099274775	0.128052932	0.070419032	0.177450355	0.289924705	-0.066080382	0.06748926	0.175002812	0.101532616	-1.420722943	0.629076302	1.4338	0.523883	-0.551461	0.17598	10.5151	1.0475	-0.218919	0.155316	1.12426	0.213832	-0.0875607	0.0372953	0.75445	0.135698	0.0216367	0.0535888	0.361879	0.28388	0.137433
47.8	0.856414545	0.470401976	-0.461954322	0.248186943	8.166042488	2.342566749	-0.199114741	0.153465145	1.112572708	0.351297409	-0.084546127	0.050373228	0.615164682	0.414435666	0.045073456	0.063744116	0.545176361	0.47874375	0.120177595	0.099014815	0.127067132	0.070173064	0.169918921	0.288112807	-0.064987842	0.066865944	0.17334467	0.100976781	-1.416828197	0.632762272	1.44815	0.525663	-0.551322	0.17612	10.5137	1.03776	-0.218076	0.155275	1.12361	0.214096	-0.0876851	0.0374846	0.751006	0.13706	0.0208379	0.0532697	0.363224	0.284539	0.136909
47.9	0.86305815	0.472426051	-0.465349114	0.250234935	8.211268326	2.390620747	-0.200098335	0.154936705	1.120028613	0.35666722	-0.085323186	0.050969197	0.610250447	0.415991961	0.044047937	0.063089717	0.552983037	0.478350882	0.119536622	0.098679993	0.126033681	0.069903307	0.162397124	0.28614557	-0.063868136	0.066195131	0.171624233	0.100389403	-1.412532746	0.636105083	1.46253	0.527267	-0.551175	0.176217	10.512	1.02811	-0.217218	0.155229	1.12288	0.214458	-0.0878035	0.0376705	0.747361	0.138623	0.0200442	0.0529208	0.364458	0.28518	0.136351
48	0.869639147	0.474124765	-0.468818414	0.252258305	8.258375654	2.439097579	-0.201165131	0.156433637	1.127731661	0.362243716	-0.086110364	0.051544058	0.605245594	0.417091928	0.04302145	0.062383438	0.560421848	0.477726602	0.118839574	0.098280464	0.12496337	0.069614509	0.154900956	0.284034686	-0.062729396	0.065484482	0.169856451	0.099777524	-1.407911519	0.639096765	1.47692	0.528715	-0.551029	0.176302	10.51	1.01869	-0.216347	0.155192	1.12206	0.21494	-0.0879173	0.0378578	0.743539	0.140401	0.019258	0.0525401	0.3656	0.285804	0.135767
48.1	0.876165577	0.475489091	-0.472353735	0.254261651	8.307346838	2.488192539	-0.202310799	0.15796044	1.135691253	0.368036639	-0.086906834	0.05209883	0.600162899	0.417755143	0.041994818	0.061628665	0.567500775	0.476880366	0.118089773	0.097828341	0.12386014	0.069314696	0.147433931	0.281802328	-0.061574117	0.06474425	0.168046217	0.099153981	-1.402993817	0.641734759	1.49125	0.530016	-0.550862	0.176372	10.5068	1.00963	-0.215453	0.155154	1.12108	0.215569	-0.0880224	0.038045	0.739532	0.142413	0.0184804	0.0521257	0.366654	0.286397	0.135155
48.2	0.88259102	0.476506757	-0.475915473	0.256238842	8.357524132	2.537717433	-0.203514577	0.159506102	1.143822242	0.374033081	-0.087705758	0.052632238	0.594981682	0.41798334	0.040964504	0.060829389	0.574223531	0.475818059	0.117287832	0.097329798	0.122722568	0.069003901	0.139980244	0.279472375	-0.060403194	0.063979891	0.166192488	0.098518727	-1.397734484	0.643971096	1.50548	0.531137	-0.550621	0.176313	10.5025	1.00106	-0.214511	0.155062	1.11992	0.216321	-0.0881094	0.038213	0.735309	0.14466	0.0177087	0.0516757	0.367611	0.286947	0.134508
48.3	0.888776017	0.477116474	-0.479462836	0.25819531	8.407825897	2.586616282	-0.204763036	0.161071225	1.151981876	0.380152071	-0.088499417	0.053146219	0.589651636	0.41773299	0.039928033	0.059988122	0.580574176	0.474525717	0.116430585	0.096791503	0.121544202	0.068674336	0.132520818	0.277064914	-0.059215645	0.063193721	0.164288241	0.097861514	-1.39204304	0.645769171	1.51947	0.532085	-0.550281	0.17618	10.496	0.993117	-0.213515	0.154931	1.11848	0.217178	-0.0881753	0.0383697	0.730809	0.14707	0.016943	0.0511834	0.368454	0.287411	0.133816
48.4	0.89480648	0.477391485	-0.483014287	0.26012471	8.458961357	2.635386781	-0.206071823	0.162661295	1.160244372	0.386443571	-0.08929076	0.053640911	0.584235445	0.417053969	0.038894873	0.059108838	0.586563923	0.473030565	0.115533897	0.096221666	0.120343645	0.068338478	0.125100103	0.274579333	-0.058026035	0.062397062	0.162359846	0.097199754	-1.386044814	0.647148602	1.53341	0.532881	-0.549924	0.176031	10.4887	0.985803	-0.212505	0.154805	1.11689	0.218176	-0.0882339	0.0385275	0.72609	0.149695	0.0161899	0.0506544	0.369216	0.287822	0.13309
48.5	0.90060071	0.477318436	-0.486513801	0.261955794	8.510405046	2.683892345	-0.207413016	0.164240341	1.16854749	0.392894344	-0.090069481	0.054104674	0.578728624	0.415960954	0.037865516	0.058195351	0.592186247	0.471337088	0.114597121	0.095624263	0.119120088	0.067993883	0.117720166	0.272037637	-0.056835033	0.061596054	0.160406184	0.096530213	-1.379722312	0.648081823	1.54737	0.533451	-0.549566	0.175845	10.4811	0.979081	-0.211488	0.154682	1.11525	0.219317	-0.0882878	0.0386848	0.721138	0.152525	0.0154495	0.0500875	0.369899	0.28817	0.132325
48.6	0.906217551	0.476877422	-0.489970326	0.263735612	8.562466134	2.732445426	-0.208800172	0.165843588	1.176910608	0.399533117	-0.090837133	0.054545711	0.573154696	0.414520253	0.036842804	0.057253731	0.597454187	0.46946266	0.113632064	0.095004858	0.117884288	0.067643952	0.110396953	0.269470992	-0.055650642	0.060792133	0.15844265	0.095857564	-1.373125676	0.648633227	1.5612	0.533859	-0.549159	0.17563	10.4721	0.973095	-0.210444	0.154552	1.1134	0.220621	-0.0883294	0.0388409	0.715974	0.155573	0.0147251	0.0494843	0.370508	0.288448	0.131527
48.7	0.911624813	0.476043945	-0.493345849	0.265452651	8.614657038	2.780833458	-0.210218653	0.16746706	1.185273626	0.40631798	-0.091587864	0.054961922	0.567500339	0.412759847	0.035820889	0.056291197	0.602362911	0.467402153	0.112640964	0.094365395	0.116635889	0.067285765	0.103114407	0.266900026	-0.054474082	0.059988535	0.156469358	0.095178646	-1.366224469	0.648762285	1.57486	0.534104	-0.548662	0.175297	10.4616	0.968068	-0.209352	0.15437	1.11133	0.222062	-0.0883512	0.0389805	0.710576	0.15885	0.0140116	0.0488464	0.371012	0.288615	0.13069
48.8	0.916757139	0.474863866	-0.496603779	0.267127869	8.666414998	2.829107348	-0.211650146	0.169112268	1.193560006	0.413221483	-0.092314437	0.055354023	0.561760448	0.41064927	0.034801892	0.055306022	0.606910631	0.465180424	0.111622532	0.09371432	0.115373317	0.06692329	0.095876591	0.264327277	-0.053304591	0.059190395	0.154485309	0.094498621	-1.35900585	0.648450974	1.58847	0.534162	-0.548119	0.174888	10.4502	0.964129	-0.208234	0.15416	1.10912	0.223645	-0.0883607	0.0391121	0.704937	0.1623	0.0133113	0.0481718	0.371414	0.288687	0.12981
48.9	0.92168367	0.473346338	-0.499772977	0.26878944	8.718350957	2.877483335	-0.213106823	0.170796493	1.201843014	0.420264439	-0.093021143	0.055727589	0.555981802	0.408218342	0.033792053	0.054301039	0.611125757	0.462822233	0.110589942	0.093050002	0.114110308	0.066554166	0.088707995	0.261774601	-0.052151558	0.058398516	0.152508682	0.093813329	-1.351568718	0.64773211	1.60202	0.534039	-0.547557	0.174482	10.4379	0.961203	-0.207102	0.153959	1.10677	0.225409	-0.0883629	0.0392487	0.699105	0.165912	0.0126285	0.0474605	0.371744	0.288665	0.128898
49	0.926384875	0.471506989	-0.5028371	0.270446595	8.770135688	2.925767175	-0.21457867	0.17252115	1.210083494	0.427430853	-0.093705187	0.056085143	0.550153132	0.405485997	0.032792236	0.0532785	0.615026985	0.460343476	0.109544459	0.092371539	0.112847391	0.066176148	0.081604787	0.259257177	-0.051015969	0.05761437	0.150539996	0.093119421	-1.343901576	0.646623365	1.61558	0.533629	-0.546987	0.174046	10.4255	0.959367	-0.205964	0.153761	1.10436	0.227345	-0.0883595	0.0393866	0.693066	0.169647	0.0119642	0.0467124	0.372013	0.288536	0.127951
49.1	0.930827867	0.469375857	-0.505766071	0.272115081	8.821295002	2.974137312	-0.216050405	0.17428759	1.21822484	0.434706863	-0.094361796	0.056428478	0.544259987	0.402486078	0.031802383	0.05224038	0.618619115	0.457775497	0.108484301	0.091681561	0.111582064	0.065791882	0.074564307	0.256789366	-0.049895698	0.056841319	0.148575331	0.092421133	-1.335981174	0.645150393	1.62891	0.532902	-0.546318	0.173541	10.4113	0.958675	-0.204783	0.153528	1.10172	0.229416	-0.0883357	0.0395155	0.686802	0.173496	0.0113178	0.0459273	0.372211	0.28829	0.126966
49.2	0.934905821	0.466923257	-0.508491576	0.273798027	8.870701354	3.022125556	-0.21749038	0.176081319	1.226111149	0.442022876	-0.094978688	0.056758186	0.538257046	0.399239452	0.030813954	0.051187367	0.621889214	0.455126216	0.107408291	0.090975198	0.110307473	0.065393067	0.067552893	0.25439189	-0.048788001	0.056075303	0.146606185	0.091706562	-1.327708838	0.643297699	1.6418	0.531936	-0.545481	0.172941	10.394	0.959168	-0.203531	0.153228	1.0987	0.231596	-0.0882799	0.0396273	0.680272	0.177463	0.010681	0.0451017	0.372292	0.287889	0.125934
49.3	0.938610102	0.464223054	-0.51100508	0.275450932	8.918455992	3.069534976	-0.218899064	0.17788494	1.233746489	0.449378448	-0.095553373	0.057069273	0.532169954	0.395765503	0.029836008	0.050120649	0.624839532	0.452406999	0.106324351	0.09024532	0.109033297	0.064975912	0.06060742	0.252050132	-0.047702114	0.055317424	0.144646769	0.090969551	-1.31914452	0.641093605	1.65457	0.53064	-0.544576	0.172284	10.3758	0.961046	-0.202254	0.152905	1.09554	0.233909	-0.0882097	0.0397341	0.673505	0.181516	0.0100602	0.0442393	0.372288	0.287344	0.124862
49.4	0.942018977	0.461286646	-0.51332648	0.277091192	8.965128022	3.116633051	-0.220284709	0.179709898	1.241190496	0.456802209	-0.096088495	0.057364872	0.526045064	0.392131355	0.028875615	0.049044424	0.627484523	0.449642112	0.105243237	0.089487656	0.107771293	0.064539385	0.053763327	0.249782559	-0.046645488	0.054564242	0.142713344	0.090208346	-1.310373419	0.638609834	1.6672	0.529019	-0.54361	0.17163	10.3564	0.964249	-0.200959	0.15258	1.09221	0.236369	-0.0881269	0.0398449	0.666551	0.185648	0.00946041	0.043345	0.37222	0.286656	0.123761
49.5	0.945168992	0.458136737	-0.515452902	0.278747396	9.010715135	3.163515391	-0.221644464	0.181563431	1.248435003	0.464293558	-0.096583459	0.057649927	0.519888903	0.388378818	0.027934738	0.047959836	0.629842693	0.446852011	0.104169315	0.088699345	0.106525041	0.064082722	0.047025199	0.247596408	-0.045620594	0.053813613	0.140810966	0.089422052	-1.301410146	0.635897136	1.67962	0.527062	-0.542562	0.17098	10.3356	0.96866	-0.199639	0.152246	1.08869	0.238963	-0.0880287	0.039959	0.659412	0.189846	0.00888274	0.0424209	0.372093	0.285821	0.122633
49.6	0.948043903	0.454796486	-0.517350047	0.280426519	9.054690441	3.210294636	-0.222963134	0.183438575	1.255410611	0.471856318	-0.097032811	0.057925682	0.513674641	0.384554588	0.027011441	0.046868972	0.631922552	0.444047965	0.103100926	0.087877664	0.105291154	0.063605346	0.040382115	0.245498092	-0.044625695	0.053064842	0.138934743	0.088610567	-1.292206302	0.633015117	1.69189	0.524769	-0.541417	0.170273	10.3136	0.974896	-0.198288	0.15188	1.08501	0.241673	-0.0879119	0.0400664	0.652056	0.194107	0.00832511	0.0414679	0.371898	0.284822	0.121475
49.7	0.950526194	0.451284327	-0.518945068	0.282115397	9.095773256	3.256787074	-0.224205711	0.185321659	1.261955439	0.479431067	-0.097424293	0.058187752	0.50735019	0.38065356	0.026098795	0.045771856	0.633698589	0.441240299	0.102028594	0.087021844	0.10405733	0.063105934	0.033810703	0.243475841	-0.043653093	0.052317686	0.137068534	0.087773014	-1.282652952	0.6299544	1.70382	0.52215	-0.540122	0.169508	10.2892	0.982739	-0.196881	0.151465	1.08103	0.244488	-0.0877676	0.0401643	0.644421	0.198396	0.00778072	0.0404874	0.37158	0.283643	0.120273
49.8	0.952702559	0.447682475	-0.520305457	0.283857132	9.134905533	3.302894847	-0.225393053	0.187229286	1.268187789	0.487011983	-0.097768149	0.058445487	0.500989915	0.376675662	0.025209181	0.044667064	0.635209068	0.43847362	0.100963533	0.08612705	0.102838365	0.06258381	0.02735699	0.241540212	-0.042711345	0.051570011	0.13523188	0.086907002	-1.272895986	0.626768092	1.71562	0.519129	-0.53875	0.168746	10.2641	0.992388	-0.195457	0.151046	1.07693	0.247456	-0.0876092	0.0402658	0.636592	0.202648	0.0072585	0.0394817	0.371204	0.282314	0.119047
49.9	0.954628786	0.444026302	-0.521428819	0.285653039	9.172279854	3.348791068	-0.226521493	0.189151198	1.274124683	0.494597912	-0.098063736	0.058699777	0.494614757	0.372673147	0.024343743	0.04355411	0.636467401	0.435769487	0.099912085	0.085190332	0.101639648	0.062039788	0.021026476	0.239698279	-0.041804127	0.050821182	0.133432214	0.086014602	-1.262968168	0.623506964	1.72733	0.515694	-0.537312	0.168005	10.2383	1.00407	-0.194024	0.150628	1.07273	0.250567	-0.0874392	0.0403742	0.628599	0.206899	0.00675773	0.0384536	0.370778	0.280846	0.117803
50	0.956314385	0.440360197	-0.522301665	0.287505932	9.207651923	3.394439987	-0.22757991	0.191078645	1.279731871	0.502172249	-0.098308653	0.058951718	0.488218946	0.368672554	0.02350295	0.042432377	0.637487298	0.433141278	0.098873723	0.084210347	0.100460052	0.061474934	0.014815974	0.23794719	-0.040930533	0.050071575	0.131667882	0.085098118	-1.252857307	0.6202151	1.73875	0.511893	-0.535762	0.16732	10.2109	1.01737	-0.192568	0.150209	1.06832	0.253802	-0.0872514	0.0404912	0.62043	0.211132	0.00627803	0.0374051	0.370307	0.279245	0.11654
50.1	0.957617271	0.436738756	-0.522841194	0.289394938	9.239541387	3.439546427	-0.228524911	0.192991013	1.284826216	0.509663185	-0.098488792	0.059197883	0.481735688	0.364670173	0.022678263	0.041299225	0.63825454	0.430592613	0.097835466	0.083188701	0.099283416	0.060890909	0.008685305	0.236281625	-0.040079501	0.049324092	0.129916017	0.08416145	-1.242430207	0.61689165	1.74985	0.507689	-0.534046	0.166582	10.1815	1.03269	-0.191063	0.14974	1.06369	0.257147	-0.0870353	0.0405976	0.612008	0.215311	0.00581109	0.0363349	0.369751	0.277497	0.115244
50.2	0.958534595	0.433204217	-0.523044695	0.291312176	9.267935647	3.484007615	-0.229353922	0.194880743	1.289395228	0.517060444	-0.098602684	0.059437965	0.475188302	0.360697912	0.021874135	0.040156732	0.638755362	0.428126399	0.096801529	0.082124582	0.09811459	0.06028967	0.002664968	0.234698626	-0.039254524	0.048579143	0.128183841	0.083208092	-1.231725043	0.613593262	1.76063	0.503059	-0.532156	0.165799	10.1503	1.05006	-0.189509	0.149218	1.05883	0.260595	-0.0867902	0.040694	0.60336	0.219422	0.00535955	0.0352486	0.369107	0.27561	0.113923
50.3	0.959231686	0.429791485	-0.522977945	0.293275608	9.293965147	3.528024148	-0.230093302	0.196750219	1.293566799	0.524407893	-0.098660959	0.059676549	0.468645077	0.356812273	0.021101884	0.039007769	0.639019013	0.425750665	0.095785159	0.081017003	0.096969685	0.059674375	-0.003195832	0.233193335	-0.038466408	0.04783676	0.126494299	0.082242985	-1.220872871	0.610417031	1.7711	0.498016	-0.530133	0.165105	10.1172	1.06905	-0.18793	0.148697	1.05375	0.264143	-0.086525	0.0408014	0.594565	0.223471	0.00493278	0.034155	0.368426	0.273625	0.112592
50.4	0.959729333	0.426544384	-0.522635388	0.295283093	9.317446594	3.571562071	-0.230734423	0.198589705	1.297313737	0.53169055	-0.098662615	0.059914168	0.46210209	0.353034748	0.020361973	0.037852136	0.639058078	0.423467973	0.094785092	0.079868738	0.095847271	0.059049003	-0.008899309	0.231758442	-0.03771392	0.04710029	0.124845394	0.081273088	-1.209864282	0.607407166	1.78142	0.49247	-0.52801	0.164486	10.0835	1.09025	-0.186341	0.148181	1.04858	0.267808	-0.0862448	0.0409193	0.585616	0.227446	0.00453088	0.0330576	0.367713	0.27156	0.111252
50.5	0.959994593	0.423506327	-0.522002704	0.297333738	9.337786096	3.614401019	-0.231263135	0.200392469	1.300560267	0.538873098	-0.098605294	0.060151573	0.455534334	0.349364543	0.01965395	0.036689423	0.6388815	0.421284487	0.093794157	0.078684345	0.09474029	0.058417702	-0.014455391	0.230380183	-0.03699179	0.046374152	0.12322728	0.080305374	-1.198653771	0.604597746	1.79152	0.486419	-0.525763	0.163942	10.0488	1.11352	-0.184731	0.14766	1.0433	0.27159	-0.0859457	0.0410456	0.576481	0.231298	0.00415387	0.0319597	0.366969	0.269434	0.109896
50.6	0.95995233	0.420651415	-0.521010225	0.299391965	9.353887938	3.656665501	-0.231648412	0.202132545	1.303162454	0.545934853	-0.098477656	0.060381167	0.448888109	0.345843845	0.018968261	0.035519733	0.638454324	0.419191902	0.092804884	0.077470573	0.093637534	0.057786465	-0.019891558	0.2290523	-0.036293306	0.045664454	0.121624898	0.079351588	-1.187127925	0.602027531	1.80116	0.479928	-0.523308	0.163422	10.0116	1.13841	-0.183065	0.147096	1.03772	0.27541	-0.0856129	0.0411665	0.567099	0.235086	0.0037931	0.0308626	0.366122	0.267239	0.108511
50.7	0.959742939	0.418063563	-0.519730678	0.301476382	9.366968057	3.698415288	-0.231916855	0.20381672	1.305272095	0.552889879	-0.098291438	0.060609119	0.442247051	0.342484863	0.018314237	0.034345797	0.63780955	0.417198829	0.091829788	0.076232446	0.092554948	0.057162167	-0.025163995	0.22778565	-0.035628022	0.044976649	0.120059632	0.078421793	-1.175441624	0.59974863	1.81051	0.472964	-0.520687	0.162946	9.97303	1.16536	-0.181366	0.146498	1.03197	0.279284	-0.0852543	0.0412862	0.557577	0.238787	0.00345536	0.0297734	0.365226	0.265015	0.107119
50.8	0.959415616	0.415785877	-0.518182863	0.303574255	9.377201624	3.739383004	-0.232066604	0.205439979	1.306909448	0.559692767	-0.098049526	0.06083511	0.435631296	0.339274871	0.017693423	0.033166815	0.636966601	0.415307356	0.090869584	0.074977134	0.091494137	0.056550012	-0.030270297	0.226566493	-0.034996079	0.044316929	0.118533775	0.077524411	-1.163629131	0.597756038	1.81948	0.465492	-0.517901	0.1626	9.93268	1.19377	-0.179641	0.145894	1.02603	0.283209	-0.0848718	0.0414157	0.547939	0.242362	0.00314182	0.028698	0.364297	0.262785	0.105722
50.9	0.958965492	0.413852813	-0.516351652	0.305651549	9.384246823	3.77937148	-0.232084432	0.206987005	1.308030367	0.566309726	-0.097749455	0.061055185	0.42902528	0.336212623	0.017103619	0.031983395	0.635932531	0.413507565	0.089919747	0.073713676	0.090450305	0.055956238	-0.035222715	0.225381885	-0.034393951	0.043693972	0.117040447	0.076670008	-1.151660751	0.59605692	1.82811	0.457501	-0.514959	0.162401	9.89088	1.22388	-0.177893	0.14529	1.01993	0.287197	-0.084467	0.0415573	0.538169	0.245786	0.00285098	0.0276409	0.363331	0.260558	0.104315
51	0.958323239	0.41229395	-0.514200388	0.307675245	9.387344875	3.817995908	-0.231952914	0.20844694	1.308532976	0.572682843	-0.097384992	0.061265734	0.422394973	0.333282404	0.016539639	0.030794316	0.634698215	0.411789281	0.088974522	0.072452841	0.089415928	0.055386702	-0.040044141	0.224214196	-0.033817208	0.043115919	0.115569437	0.075868706	-1.13947119	0.594642304	1.83644	0.448971	-0.511843	0.162303	9.84786	1.25591	-0.176117	0.144666	1.01368	0.291233	-0.0840369	0.0417022	0.528233	0.249034	0.00257888	0.0266042	0.362297	0.258334	0.102892
51.1	0.957485998	0.411087402	-0.511723626	0.309673763	9.386227203	3.855328176	-0.231659679	0.209823892	1.308378993	0.578804768	-0.09695457	0.061470764	0.415744618	0.330517838	0.015998958	0.02960537	0.633253901	0.410139017	0.088032438	0.071209519	0.088388791	0.054850671	-0.044734146	0.223080684	-0.033262198	0.042588463	0.114117225	0.075135316	-1.127055049	0.593546318	1.84407	0.440018	-0.508448	0.162279	9.80129	1.289	-0.17427	0.14398	1.00705	0.295229	-0.0835626	0.0418381	0.518131	0.252103	0.00232438	0.0255959	0.361168	0.256096	0.10145
51.2	0.956573063	0.410276548	-0.508982945	0.311637213	9.381749091	3.891625197	-0.231227239	0.211116313	1.307678925	0.584704499	-0.096469041	0.061670163	0.409122204	0.327936782	0.015491879	0.02842352	0.631619	0.408551765	0.087097305	0.069998712	0.087377568	0.054361022	-0.049244625	0.221957787	-0.03273367	0.04212435	0.112695808	0.074489033	-1.114522725	0.592824994	1.85121	0.430531	-0.504833	0.162379	9.7526	1.32374	-0.172379	0.143264	1.0002	0.299242	-0.0830555	0.0419753	0.507927	0.254981	0.00209747	0.0246277	0.359977	0.253865	0.100002
51.3	0.95561959	0.409839515	-0.505994094	0.313538828	9.374008689	3.926595877	-0.230660446	0.212309491	1.306435579	0.590360937	-0.09593106	0.061861378	0.402535548	0.325544868	0.015018295	0.027251593	0.629803981	0.407021576	0.086171255	0.068832127	0.086384069	0.053922702	-0.053576874	0.220835027	-0.032233485	0.041730832	0.111308341	0.073937556	-1.10188757	0.592479453	1.85812	0.42055	-0.501078	0.162655	9.70339	1.36042	-0.170477	0.142553	0.993293	0.303325	-0.0825294	0.0421249	0.497643	0.25768	0.00189902	0.0237058	0.358727	0.25165	0.098548
51.4	0.954659932	0.409763036	-0.502760397	0.315356623	9.362982321	3.960254447	-0.229956276	0.213394591	1.304642271	0.595760216	-0.09534152	0.062041388	0.395982672	0.323345044	0.014575788	0.026092814	0.627816391	0.405538359	0.085254129	0.067724588	0.085407404	0.053542513	-0.057739908	0.21970092	-0.03176089	0.041415601	0.109953674	0.073491378	-1.089145354	0.592498193	1.86467	0.410235	-0.497164	0.163145	9.6528	1.3984	-0.168559	0.141849	0.986242	0.307444	-0.0819818	0.0422899	0.487282	0.260209	0.00172768	0.0228368	0.357408	0.24944	0.0970889
51.5	0.95365217	0.409989505	-0.499251144	0.317053914	9.347991042	3.992411394	-0.229095393	0.214358422	1.302211525	0.600865277	-0.094695678	0.06220433	0.389421578	0.321331142	0.014157337	0.024949512	0.62563928	0.404086098	0.084338303	0.066693564	0.084438225	0.053228056	-0.061756353	0.218537888	-0.031309623	0.041186645	0.108618813	0.073161955	-1.076219675	0.592867858	1.87084	0.399623	-0.493063	0.163774	9.60088	1.43786	-0.166614	0.14112	0.979046	0.311556	-0.0814068	0.0424562	0.476796	0.262573	0.00157899	0.0220255	0.355971	0.247216	0.0956132
51.6	0.952652094	0.41052633	-0.495490009	0.318639709	9.329419067	4.023099947	-0.228090658	0.215195041	1.299191456	0.605686924	-0.093998078	0.062352138	0.382873084	0.319528329	0.013762475	0.02383296	0.623290125	0.402630525	0.083427151	0.065756845	0.083480483	0.052989619	-0.065619544	0.217359433	-0.030881988	0.041054055	0.107308183	0.072964429	-1.063150492	0.593614946	1.87651	0.388773	-0.488725	0.164501	9.54695	1.47837	-0.164624	0.14034	0.971636	0.315612	-0.0807967	0.042614	0.466223	0.264788	0.001453	0.0212782	0.354417	0.24494	0.0941291
51.7	0.951718431	0.411402742	-0.491514077	0.320095734	9.307651053	4.052337448	-0.22695109	0.215914743	1.295631654	0.610228465	-0.093255123	0.062485057	0.376361394	0.317880726	0.013394642	0.022748308	0.620789364	0.401177398	0.082522961	0.06492906	0.082538157	0.052830187	-0.069318358	0.216141576	-0.030479969	0.041020887	0.106027413	0.072900681	-1.049993	0.59467909	1.88166	0.377745	-0.484189	0.165429	9.49103	1.51967	-0.162608	0.139551	0.964028	0.31963	-0.0801589	0.0427802	0.455596	0.266808	0.00135342	0.020605	0.352771	0.242637	0.0926415
51.8	0.950814837	0.41259615	-0.487305483	0.321349237	9.282382587	4.079506906	-0.225664184	0.216502637	1.291496764	0.61440759	-0.092464077	0.062593603	0.369872591	0.316338707	0.013047863	0.021702388	0.6181319	0.399713526	0.081621187	0.064222619	0.081606012	0.052750409	-0.072873227	0.214863774	-0.030100043	0.041091535	0.104769034	0.072970501	-1.036720608	0.59596248	1.88649	0.366503	-0.479492	0.166557	9.4344	1.56245	-0.160582	0.138763	0.956352	0.323655	-0.0795004	0.0429567	0.444906	0.268592	0.00127569	0.0200126	0.351008	0.240294	0.0911458
51.9	0.949992357	0.414096439	-0.48290453	0.322460712	9.253840654	4.104703194	-0.224247769	0.21697918	1.286807577	0.618230316	-0.091632206	0.062687211	0.363419059	0.314899663	0.012723545	0.020705163	0.615334004	0.398228783	0.080725384	0.063652391	0.080687662	0.052755003	-0.076279054	0.213523559	-0.029744074	0.041263669	0.10353839	0.073178223	-1.023363361	0.597463686	1.8909	0.355244	-0.474619	0.167899	9.37632	1.60616	-0.158541	0.137975	0.948532	0.327644	-0.0788183	0.0431438	0.434176	0.270136	0.00122222	0.0195075	0.349139	0.237902	0.0896466
52	0.949158167	0.415810621	-0.478284328	0.323405634	9.221305911	4.127641153	-0.222684474	0.21734059	1.281472304	0.621668124	-0.090754571	0.062762719	0.356967123	0.31354315	0.012414106	0.01976194	0.612373206	0.396706833	0.079827342	0.063225791	0.079772203	0.052837334	-0.079565019	0.212113279	-0.029403363	0.04153062	0.102319759	0.073511685	-1.009848267	0.599123395	1.89461	0.344074	-0.469493	0.16937	9.31553	1.65015	-0.156455	0.137147	0.940437	0.331508	-0.0780989	0.0433249	0.423364	0.271432	0.00118803	0.019089	0.347123	0.23543	0.088135
52.1	0.948424754	0.417789476	-0.473479519	0.324173974	9.18562133	4.148774266	-0.220984062	0.217577144	1.27561061	0.624753743	-0.089838021	0.062817919	0.350574434	0.312308485	0.012125162	0.018896879	0.609266601	0.395123154	0.078934956	0.062955322	0.078870976	0.053008945	-0.082691529	0.210651972	-0.029084484	0.041896553	0.101128309	0.073985196	-0.996287663	0.600943553	1.8978	0.333076	-0.464138	0.170925	9.25312	1.69507	-0.154327	0.136269	0.932178	0.335306	-0.077345	0.043494	0.41254	0.272522	0.0011777	0.0187722	0.34499	0.232887	0.086622
52.2	0.947843871	0.419999827	-0.46852668	0.324759605	9.147171854	4.168214446	-0.219162843	0.217692438	1.269273169	0.627500506	-0.088889548	0.062852575	0.344253268	0.311173522	0.011858463	0.01811765	0.606026137	0.393462452	0.078050089	0.062845972	0.077986308	0.0532679	-0.085651639	0.209103961	-0.028788708	0.042356131	0.099967141	0.07459279	-0.982718051	0.602893563	1.90047	0.322496	-0.458608	0.172678	9.1891	1.74059	-0.152183	0.13539	0.92377	0.339057	-0.0765672	0.043671	0.401727	0.27341	0.00119364	0.018556	0.342758	0.230257	0.085112
52.3	0.9474192	0.422371633	-0.463432995	0.325134495	9.105850981	4.185678487	-0.217223902	0.217678148	1.262440278	0.629880957	-0.087910836	0.062862457	0.337983036	0.310106473	0.011610252	0.017434768	0.602662	0.391698906	0.077170979	0.062894286	0.077114911	0.053605834	-0.088464255	0.207450127	-0.028514253	0.042898686	0.098831721	0.075318935	-0.969106667	0.604907669	1.90273	0.312485	-0.452921	0.174613	9.12405	1.78672	-0.150032	0.134513	0.915267	0.342755	-0.0757691	0.0438556	0.390912	0.274087	0.00123406	0.0184381	0.340439	0.227532	0.0836034
52.4	0.947130525	0.424859849	-0.458189865	0.325285165	9.061366292	4.201076336	-0.215160646	0.21752817	1.255075983	0.631882651	-0.086901115	0.062845321	0.331735665	0.309092768	0.011375964	0.016859101	0.599159867	0.389814089	0.076293142	0.063098477	0.076251204	0.054018444	-0.091140812	0.205678551	-0.028257532	0.043515137	0.097713895	0.076154192	-0.955402516	0.606949933	1.90459	0.303186	-0.447071	0.176689	9.05812	1.83353	-0.14787	0.133625	0.906687	0.346392	-0.0749494	0.0440417	0.380066	0.274565	0.00129628	0.018414	0.338018	0.224708	0.0820897
52.5	0.946986537	0.427449834	-0.452811588	0.325202989	9.013957018	4.214371075	-0.21298218	0.217236784	1.247219427	0.633516185	-0.085863531	0.062800332	0.325522051	0.308123638	0.011153236	0.016395608	0.595541569	0.387770965	0.075418414	0.063455182	0.075396212	0.054505585	-0.093690649	0.203794097	-0.028018374	0.044199834	0.096613649	0.077095761	-0.941631569	0.608990041	1.90562	0.29495	-0.440965	0.178819	8.98911	1.87954	-0.145659	0.13268	0.897799	0.34982	-0.074091	0.0442103	0.369214	0.274847	0.00137797	0.0184718	0.335508	0.221734	0.0805757
52.6	0.946965282	0.430153147	-0.447289254	0.324864625	8.963428917	4.225407139	-0.210685539	0.216797912	1.238847022	0.634755714	-0.084797316	0.062724394	0.319326176	0.307145735	0.010938594	0.016058065	0.591796502	0.38556372	0.074544637	0.063948075	0.074547343	0.055052378	-0.096121394	0.201778989	-0.027796199	0.044938717	0.095527215	0.078119152	-0.927761524	0.610936337	1.90603	0.287894	-0.434645	0.181008	8.91817	1.92549	-0.143417	0.131695	0.888721	0.353095	-0.0732016	0.0443665	0.358342	0.274905	0.00147639	0.0186099	0.33291	0.218638	0.0790592
52.7	0.947089673	0.432972326	-0.441673782	0.324316935	8.910119128	4.234589448	-0.208292232	0.216243402	1.230007338	0.635659458	-0.083711362	0.062626193	0.313167118	0.306124014	0.010737858	0.015851779	0.587945638	0.383197295	0.07367413	0.06456146	0.073708077	0.055647308	-0.09841637	0.199635629	-0.027591464	0.045715408	0.094459154	0.079203828	-0.913844948	0.61275171	1.90601	0.28228	-0.428177	0.183308	8.84623	1.97159	-0.141172	0.130704	0.879556	0.35627	-0.0722936	0.0445228	0.347482	0.274727	0.00159652	0.0188178	0.330267	0.215444	0.0775451
52.8	0.94739499	0.435887647	-0.435991977	0.323557772	8.854448118	4.241602694	-0.205814645	0.215570219	1.220755807	0.636186654	-0.082610852	0.062504841	0.307081747	0.305066463	0.010549262	0.015777162	0.583995203	0.380660683	0.072813894	0.065276387	0.072884386	0.056279096	-0.100578843	0.197372614	-0.02740792	0.046515359	0.093417827	0.080331407	-0.899931988	0.614377071	1.90538	0.278292	-0.421541	0.185701	8.77252	2.0171	-0.138912	0.1297	0.870232	0.359306	-0.0713633	0.0446761	0.336676	0.274327	0.00173509	0.019085	0.327601	0.212147	0.0760388
52.9	0.94783525	0.438852004	-0.430238057	0.322575741	8.796217829	4.246470952	-0.203248334	0.214777406	1.211070982	0.636344041	-0.081494867	0.06235819	0.301054532	0.303971021	0.010368121	0.015826126	0.579932156	0.377931749	0.071959572	0.066070092	0.072069658	0.056931356	-0.102628146	0.19499488	-0.027239555	0.047320228	0.09239299	0.08147594	-0.885981482	0.615761344	1.90433	0.276113	-0.414757	0.188133	8.69798	2.06263	-0.136644	0.128675	0.860841	0.362239	-0.0704133	0.0448202	0.32591	0.273722	0.0018876	0.019396	0.324909	0.208724	0.074535
53	0.948423789	0.44187723	-0.424417781	0.321364879	8.735563217	4.249154241	-0.200592918	0.213855211	1.200980547	0.636129097	-0.080364989	0.062184665	0.295090328	0.302838171	0.010195252	0.015999086	0.575773675	0.374979497	0.071112015	0.066924249	0.071265486	0.057598729	-0.104560432	0.192515583	-0.027087146	0.048121482	0.0913861	0.082628278	-0.872005755	0.616879474	1.90265	0.276096	-0.407788	0.190533	8.62158	2.10741	-0.13435	0.1276	0.851268	0.364977	-0.0694359	0.0449422	0.315195	0.272921	0.00205441	0.0197457	0.322222	0.205203	0.0730345
53.1	0.949182153	0.444988662	-0.418553756	0.319939338	8.672791899	4.250027271	-0.197856913	0.212810011	1.190540045	0.635574362	-0.079225964	0.061985791	0.289204222	0.30165357	0.010033577	0.016284862	0.571535746	0.371791275	0.070272657	0.067819894	0.070474299	0.058273206	-0.106365847	0.189919331	-0.026951507	0.048909197	0.090399806	0.083775726	-0.858043066	0.61770938	1.90036	0.27825	-0.400661	0.192941	8.54343	2.15143	-0.132038	0.126499	0.841537	0.367561	-0.0684363	0.0450513	0.304551	0.271932	0.002237	0.0201254	0.31957	0.201599	0.0715391
53.2	0.950093343	0.448144619	-0.412656564	0.318291369	8.60784272	4.24912809	-0.195046608	0.211643969	1.179746755	0.634678126	-0.078080232	0.061759575	0.283378987	0.30038786	0.009881016	0.016667679	0.56722374	0.368359888	0.069439357	0.068732812	0.069692594	0.058939379	-0.108059029	0.187190006	-0.026829914	0.049668813	0.089428786	0.084895429	-0.844068767	0.618198674	1.89768	0.282488	-0.393425	0.195368	8.46478	2.1955	-0.12973	0.125391	0.831781	0.370058	-0.0674232	0.0451531	0.293964	0.270758	0.00243351	0.0205246	0.316969	0.197923	0.0700459
53.3	0.951143697	0.451320973	-0.406732898	0.316419157	8.540717818	4.246331783	-0.192167501	0.210347707	1.168600861	0.63344948	-0.076929266	0.061505601	0.27759757	0.299045555	0.009736055	0.017132521	0.562827395	0.364681404	0.06860881	0.069645479	0.06891661	0.059589647	-0.109642309	0.1843317	-0.026719786	0.050390838	0.088467173	0.085975476	-0.830047001	0.618349477	1.89445	0.28881	-0.386071	0.197796	8.38486	2.23879	-0.127423	0.124275	0.821919	0.372395	-0.0663959	0.0452458	0.283435	0.269432	0.00264286	0.0209332	0.31442	0.194213	0.0685519
53.4	0.952277429	0.454514594	-0.400769841	0.314290755	8.471216283	4.241387419	-0.189214454	0.208908287	1.157091222	0.631874875	-0.075771255	0.061219665	0.271832891	0.297559272	0.009593507	0.017659336	0.558355359	0.360751813	0.067778317	0.070538308	0.06814162	0.060215347	-0.111144339	0.181341163	-0.026618705	0.051068671	0.087507473	0.087003675	-0.81594392	0.618069629	1.89056	0.297145	-0.378573	0.200161	8.30309	2.28089	-0.125104	0.123129	0.811889	0.374516	-0.0653487	0.0453194	0.272955	0.267913	0.00286016	0.0213414	0.311912	0.190499	0.0670545
53.5	0.953498374	0.457762211	-0.394796068	0.311966436	8.399703565	4.234773581	-0.186208287	0.207339704	1.145268586	0.630012096	-0.074611598	0.060909981	0.266120192	0.295998919	0.00945661	0.018233644	0.553816743	0.356582378	0.066948935	0.071394752	0.067369721	0.060810045	-0.112549928	0.178252758	-0.026524671	0.051692139	0.086551187	0.08796982	-0.80180546	0.617440587	1.88605	0.307311	-0.370918	0.20239	8.21966	2.32192	-0.122765	0.12193	0.801702	0.376404	-0.0642779	0.0453619	0.262563	0.26626	0.0030864	0.0217427	0.309458	0.18683	0.0655582
53.6	0.954842231	0.461083594	-0.388851408	0.309471202	8.326644251	4.226477852	-0.183168171	0.205649041	1.133196625	0.627866327	-0.073457445	0.060579403	0.26049905	0.294364038	0.009329448	0.018846939	0.549229178	0.352178921	0.066128445	0.072192896	0.066609035	0.061358694	-0.113847374	0.175086024	-0.026442853	0.052250004	0.085610129	0.088851932	-0.787696827	0.616423398	1.88089	0.319123	-0.363148	0.204541	8.13453	2.36162	-0.12042	0.12071	0.79137	0.378091	-0.0631918	0.0453862	0.252306	0.264485	0.00332319	0.0221332	0.30709	0.183267	0.0640704
53.7	0.95627621	0.464509335	-0.382940222	0.306812561	8.251977851	4.216878974	-0.180098413	0.203843724	1.120879228	0.625492924	-0.072310136	0.060229522	0.254955399	0.292647556	0.009212482	0.019487911	0.544603316	0.347553935	0.065314846	0.072918166	0.06585693	0.061853283	-0.115044334	0.171850713	-0.026370517	0.052735452	0.084679801	0.089638797	-0.773606335	0.614997705	1.87525	0.332376	-0.355297	0.20662	8.04851	2.40049	-0.118082	0.11948	0.780975	0.379621	-0.0620964	0.0453956	0.242174	0.26261	0.00357126	0.0225097	0.304819	0.179864	0.0625873
53.8	0.957769873	0.468011119	-0.377071133	0.3039836	8.175780003	4.205699449	-0.176998808	0.201922277	1.108332765	0.622861941	-0.071170716	0.059858374	0.24948419	0.290835205	0.009102314	0.020144495	0.539936887	0.342703254	0.064504114	0.073553961	0.065108262	0.062281954	-0.116158738	0.168566744	-0.026302412	0.053139223	0.083752316	0.090313387	-0.759513771	0.613111783	1.8692	0.346913	-0.347384	0.208609	7.96192	2.43852	-0.115757	0.118238	0.770545	0.380998	-0.0609946	0.0453878	0.232177	0.26062	0.00382625	0.0228634	0.302642	0.17666	0.0611056
53.9	0.959293209	0.471600693	-0.37124515	0.300990888	8.09801984	4.1930088	-0.173870976	0.199883934	1.095563994	0.619986158	-0.070039644	0.059466258	0.244075463	0.28892002	0.008998429	0.02080827	0.535236937	0.337619918	0.063694034	0.074089999	0.064360469	0.062639837	-0.117198781	0.165242204	-0.026236163	0.053457808	0.082823562	0.090869218	-0.745405627	0.610756232	1.8625	0.362512	-0.339377	0.210442	7.87353	2.4747	-0.113425	0.116959	0.759956	0.382138	-0.0598782	0.045352	0.22231	0.258524	0.00408764	0.0231913	0.300562	0.173711	0.0596231
54	0.960838214	0.47531707	-0.365458617	0.29784144	8.018728708	4.178749497	-0.170711776	0.197717055	1.082589731	0.616870067	-0.068916592	0.059053238	0.238723762	0.286914811	0.008901444	0.021473614	0.530529072	0.332302903	0.062884094	0.074521624	0.063613764	0.0629295	-0.118167734	0.161890371	-0.026171796	0.053693981	0.081893372	0.091311041	-0.731277342	0.607954892	1.85515	0.37893	-0.331258	0.212074	7.78349	2.50935	-0.111078	0.115629	0.749217	0.383031	-0.0587437	0.0452801	0.212575	0.25634	0.00435607	0.0234946	0.298596	0.171109	0.0581389
54.1	0.962368308	0.479149998	-0.359723405	0.294550342	7.937891754	4.16335492	-0.167529473	0.195439276	1.069424255	0.613546	-0.067804203	0.058620509	0.233419644	0.284773774	0.00881224	0.022133073	0.525822788	0.326773827	0.0620722	0.074839262	0.062865623	0.06314172	-0.119072644	0.158491855	-0.026106779	0.053843177	0.080958264	0.091626795	-0.717134501	0.604669211	1.84728	0.39597	-0.323088	0.21357	7.69256	2.54287	-0.108739	0.114279	0.73842	0.383753	-0.0576025	0.0451856	0.202961	0.254059	0.00463287	0.0237705	0.296754	0.168882	0.0566503
54.2	0.963834008	0.483115362	-0.354024734	0.291121987	7.855328149	4.146916435	-0.164318904	0.193043398	1.05605354	0.610043856	-0.066700145	0.058168835	0.228133715	0.282497878	0.008728682	0.022780437	0.521083058	0.321067456	0.061251004	0.075043429	0.062108981	0.063279716	-0.119912693	0.155050945	-0.026036707	0.053907971	0.080008099	0.091821312	-0.70292333	0.600925052	1.83878	0.413474	-0.314872	0.214934	7.60003	2.57467	-0.106409	0.112914	0.7275	0.384257	-0.0564552	0.04507	0.193453	0.251702	0.00491723	0.0240169	0.295008	0.167066	0.0551519
54.3	0.965260285	0.487214461	-0.348398209	0.287560222	7.771680978	4.129338965	-0.161103876	0.190525542	1.042562886	0.606380604	-0.06561071	0.057698825	0.222916594	0.280133254	0.008652602	0.023407205	0.516343099	0.31519254	0.060427827	0.075131558	0.061351288	0.06334465	-0.120686544	0.151600262	-0.025964476	0.053889139	0.07905271	0.0918962	-0.688737761	0.596744436	1.82988	0.431306	-0.306634	0.216147	7.50709	2.60539	-0.104094	0.111529	0.716567	0.384599	-0.0553055	0.0449309	0.184122	0.249291	0.00520909	0.0242329	0.293387	0.165706	0.0536567
54.4	0.966621421	0.491489476	-0.342860625	0.283915999	7.687095565	4.111071814	-0.157897312	0.187902073	1.02897891	0.60261816	-0.064538939	0.057217828	0.217777463	0.277718195	0.008586543	0.024006152	0.511624884	0.309157739	0.059600191	0.075104801	0.060590828	0.063338666	-0.12139269	0.148165155	-0.025885718	0.053788161	0.078088692	0.091854645	-0.674598003	0.592188153	1.82033	0.449272	-0.298334	0.21713	7.41262	2.63418	-0.101774	0.110098	0.705507	0.38469	-0.0541443	0.044755	0.174978	0.246856	0.00551056	0.0244168	0.291911	0.164802	0.0521657
54.5	0.967896354	0.495951585	-0.337418426	0.280224929	7.601477433	4.092069597	-0.154706715	0.185174379	1.015290674	0.598753206	-0.063486184	0.056729115	0.212704144	0.275243368	0.008530939	0.024577757	0.506929112	0.302984483	0.058764489	0.074962273	0.05982429	0.06325932	-0.122036698	0.144756422	-0.025798029	0.05360597	0.077111636	0.091693823	-0.660473198	0.587280075	1.81004	0.467224	-0.289969	0.217883	7.31608	2.66067	-0.0994466	0.108613	0.694266	0.384493	-0.0529704	0.0445407	0.166015	0.244392	0.00582221	0.0245699	0.290587	0.16435	0.0506793
54.6	0.969072848	0.50059372	-0.332086962	0.276485724	7.515040624	4.07244701	-0.15153808	0.182352161	1.001536573	0.594811179	-0.062455092	0.05623246	0.207700809	0.272692785	0.008487428	0.025121209	0.502274774	0.296694468	0.057922544	0.074702379	0.059053484	0.063103064	-0.122617328	0.141387225	-0.025701876	0.05334334	0.076124329	0.091409562	-0.646397679	0.58197664	1.79939	0.485188	-0.281622	0.218484	7.21938	2.68608	-0.0971436	0.107114	0.683041	0.384148	-0.0517993	0.0443048	0.157248	0.241896	0.00614546	0.0246938	0.289444	0.164342	0.0491989
54.7	0.970088925	0.505435936	-0.326853284	0.272713932	7.42755018	4.052657241	-0.14838932	0.179443913	0.987695871	0.590854265	-0.061443756	0.055729774	0.202740623	0.270073032	0.008455817	0.025635792	0.49766017	0.290305585	0.057068494	0.074328744	0.058272199	0.062871437	-0.123141137	0.138073405	-0.025591836	0.053002682	0.075117677	0.091004558	-0.63233788	0.576285506	1.78829	0.503048	-0.273305	0.218931	7.12198	2.70987	-0.094862	0.105606	0.671782	0.383628	-0.0506311	0.044048	0.148649	0.239399	0.00648121	0.0247934	0.288485	0.164735	0.0477193
54.8	0.970896535	0.510439275	-0.32171592	0.268909513	7.338867993	4.032336592	-0.145258636	0.176452322	0.973751885	0.586838612	-0.060451385	0.055219653	0.197795014	0.267353427	0.008430103	0.026121726	0.493059014	0.283814781	0.056195704	0.073842779	0.057472401	0.062561259	-0.123630101	0.134833191	-0.025462001	0.052584056	0.074080675	0.09047469	-0.618236898	0.570162131	1.77671	0.520704	-0.265006	0.219204	7.0238	2.73204	-0.0925969	0.104077	0.660479	0.382918	-0.0494631	0.0437661	0.140207	0.236864	0.00682349	0.0248669	0.287692	0.165481	0.0462358
54.9	0.971501224	0.515606746	-0.316678055	0.265095629	7.249142825	4.011584412	-0.142146823	0.173381746	0.95974022	0.582790514	-0.059478789	0.054705045	0.192861883	0.264519086	0.008415401	0.026575476	0.488520476	0.277248423	0.055306993	0.073252156	0.056658383	0.062181006	-0.124076951	0.131640938	-0.025316408	0.052097997	0.073020137	0.089834057	-0.604127652	0.563644032	1.76452	0.538033	-0.256695	0.219235	6.92443	2.75237	-0.0903343	0.102503	0.649083	0.38196	-0.0482879	0.0434475	0.131927	0.234289	0.00717858	0.0249173	0.287099	0.166561	0.0447519
55	0.97186159	0.520905073	-0.311724148	0.261249758	7.158236802	3.99032961	-0.139052345	0.170227105	0.945644598	0.578693415	-0.058523543	0.054180396	0.187931299	0.261599794	0.008405861	0.026998511	0.484025464	0.270628806	0.054400907	0.072563955	0.055827196	0.061733514	-0.124495901	0.128502641	-0.025152968	0.051548349	0.071932373	0.089087927	-0.58998664	0.556742087	1.75162	0.554969	-0.248395	0.219064	6.8233	2.77035	-0.0880804	0.100896	0.637545	0.380725	-0.0471094	0.0430988	0.1238	0.231719	0.00753977	0.0249542	0.286686	0.167917	0.0432651
55.1	0.971961236	0.526356854	-0.306856885	0.257407188	7.066360595	3.969171041	-0.1359792	0.167006954	0.931505605	0.574626285	-0.057586696	0.053651245	0.183021685	0.258618326	0.008405245	0.027388303	0.479548951	0.263995575	0.053474888	0.071789663	0.054978777	0.06122812	-0.12485746	0.125415675	-0.024970857	0.050942341	0.070817444	0.088248885	-0.575851436	0.549522855	1.73827	0.571544	-0.240149	0.218749	6.72176	2.78713	-0.085849	0.0992779	0.62601	0.379341	-0.045935	0.0427302	0.115847	0.229168	0.0079084	0.0249836	0.286438	0.169437	0.041777
55.2	0.971826364	0.531971015	-0.302121346	0.253625284	6.974128892	3.948336701	-0.132953429	0.163747409	0.917406884	0.570629652	-0.05667618	0.053126368	0.178182581	0.25560483	0.008419949	0.02774098	0.475146754	0.257350964	0.052535596	0.070933949	0.054120809	0.060667227	-0.125152642	0.122405549	-0.024771816	0.050283534	0.069685777	0.087320746	-0.561832629	0.542019275	1.72449	0.587733	-0.231965	0.218293	6.61991	2.80274	-0.08364	0.0976493	0.614486	0.377813	-0.044765	0.0423418	0.108127	0.226644	0.00828749	0.0250099	0.286393	0.171072	0.0403004
55.3	0.971423412	0.537699773	-0.297511647	0.249900657	6.881388021	3.927691757	-0.129974337	0.160449094	0.903327163	0.566700588	-0.055790699	0.052604084	0.17338322	0.25254842	0.008446142	0.028054647	0.470813278	0.250698593	0.051579349	0.070004041	0.053248139	0.060054694	-0.125399244	0.119478881	-0.024553147	0.049576309	0.068530746	0.086309842	-0.547882506	0.534216061	1.71002	0.603399	-0.223825	0.217656	6.5165	2.81609	-0.0814451	0.0959932	0.602846	0.376029	-0.0435953	0.041927	0.100626	0.224151	0.00867389	0.0250404	0.286539	0.172763	0.038835
55.4	0.970698871	0.543560196	-0.293019643	0.24627696	6.787893943	3.90762735	-0.127047762	0.157135871	0.889236713	0.562883641	-0.054929169	0.052090689	0.168600015	0.249448107	0.008484674	0.028332008	0.466552222	0.244080618	0.05059966	0.069008251	0.052355032	0.059393978	-0.125596402	0.116632835	-0.024309884	0.048826071	0.067344088	0.085222065	-0.533969894	0.526166368	1.69492	0.618514	-0.215716	0.216802	6.41197	2.82748	-0.0792556	0.0942951	0.591125	0.374	-0.0424216	0.0414785	0.0933248	0.221675	0.00906809	0.0250847	0.286873	0.174456	0.0373775
55.5	0.969660381	0.549479963	-0.288652212	0.242755322	6.693787277	3.887923411	-0.124173943	0.153806106	0.875152481	0.559156061	-0.054092544	0.051582675	0.163843894	0.246303599	0.008537613	0.028574065	0.4623576	0.237504799	0.049594055	0.067952494	0.051439884	0.058686988	-0.125738832	0.113876716	-0.024040316	0.048035604	0.066124203	0.084060414	-0.52009324	0.517891639	1.67935	0.633098	-0.207686	0.215796	6.30691	2.83719	-0.0770855	0.0925783	0.57939	0.37179	-0.041252	0.0410076	0.0862336	0.219237	0.00946937	0.0251487	0.287386	0.176076	0.0359328
55.6	0.968275058	0.555410431	-0.284408251	0.239334214	6.59900976	3.868642244	-0.121352681	0.150482201	0.861075285	0.555528839	-0.053280677	0.051079891	0.159086652	0.243078187	0.008604413	0.028782106	0.458244937	0.231001347	0.04856431	0.066835836	0.050503004	0.057929127	-0.125830826	0.111208928	-0.023745639	0.047205822	0.064872336	0.082820156	-0.506257089	0.509325152	1.66331	0.647129	-0.199765	0.214679	6.20132	2.84507	-0.0749406	0.0908559	0.567646	0.369416	-0.0400911	0.040521	0.0793395	0.216795	0.0098787	0.0252387	0.288087	0.177619	0.0344988
55.7	0.966457736	0.561345422	-0.280259505	0.236018574	6.503073061	3.849987126	-0.118578162	0.14717288	0.846937538	0.552015642	-0.0524889	0.050581426	0.15429016	0.239780873	0.008679015	0.028961922	0.454144218	0.224572986	0.047499212	0.065666069	0.049532057	0.057121956	-0.125881157	0.108664472	-0.023416448	0.046337654	0.063571127	0.081503476	-0.492371978	0.500465895	1.64693	0.66066	-0.191951	0.213466	6.09582	2.85172	-0.0728228	0.0891243	0.55595	0.366911	-0.038939	0.0400184	0.072597	0.214361	0.0102903	0.0253644	0.288914	0.179048	0.0330678
55.8	0.964279763	0.567237893	-0.27623074	0.232801924	6.406710395	3.831849024	-0.115859728	0.143887977	0.83284131	0.548609419	-0.051721311	0.050085515	0.149508115	0.236445629	0.008766696	0.029107543	0.450119684	0.218240561	0.04641206	0.064448588	0.048541275	0.056272292	-0.125874412	0.106203375	-0.023063473	0.045437975	0.062241712	0.080121751	-0.47855796	0.49137939	1.62988	0.673513	-0.184222	0.212099	5.9892	2.85617	-0.0707171	0.0873658	0.544185	0.364179	-0.0377891	0.0394906	0.0660755	0.211946	0.0107068	0.0255281	0.289908	0.180349	0.0316547
55.9	0.961663856	0.573007402	-0.272270773	0.229637406	6.309126048	3.813760235	-0.113175083	0.140614465	0.818678221	0.545241841	-0.050968694	0.049581804	0.144655764	0.233024696	0.008855482	0.029224383	0.446114343	0.212035365	0.045294464	0.063186746	0.047518886	0.055379733	-0.125841122	0.103809507	-0.022682732	0.044509327	0.060868775	0.078676782	-0.464658411	0.482024956	1.61217	0.685673	-0.176569	0.210563	5.88145	2.85838	-0.0686159	0.0855754	0.53235	0.361217	-0.0366388	0.0389346	0.0596967	0.209526	0.0111198	0.0257333	0.291007	0.181551	0.0302486
56	0.958670273	0.578703454	-0.268432834	0.226622075	6.211223296	3.796630649	-0.110550901	0.137408308	0.804574921	0.542034293	-0.05024099	0.049087478	0.139833458	0.2295986	0.008958474	0.029305825	0.442166083	0.205954424	0.044153492	0.061889697	0.046476446	0.054453387	-0.125727095	0.101493397	-0.022277291	0.043555843	0.059468254	0.077180163	-0.450849812	0.472541949	1.59408	0.697283	-0.169035	0.208947	5.77379	2.85934	-0.0665381	0.0837787	0.520566	0.358129	-0.0354971	0.0383636	0.0535518	0.207127	0.0115376	0.0259763	0.292249	0.182574	0.0288669
56.1	0.95529927	0.584292769	-0.264727242	0.223763779	6.11322655	3.780401037	-0.10799547	0.134287349	0.790563114	0.538973712	-0.04954018	0.048603115	0.135053047	0.226149587	0.009076724	0.029352457	0.438305183	0.200009025	0.042994157	0.060556975	0.04541796	0.053491092	-0.125540515	0.099257322	-0.021849769	0.04257781	0.05804605	0.075630125	-0.437179433	0.462905908	1.5754	0.708288	-0.161632	0.207257	5.66536	2.85843	-0.064482	0.0819761	0.508761	0.354872	-0.0343651	0.0377789	0.047653	0.204713	0.0119608	0.0262537	0.293644	0.183432	0.0275166
56.2	0.951522965	0.5897294	-0.261140254	0.221053674	6.014942899	3.76491828	-0.105503268	0.131259187	0.776615116	0.536037998	-0.04886368	0.048126316	0.13028914	0.222662379	0.009206908	0.029364684	0.434514384	0.194195191	0.041814857	0.059191064	0.044340093	0.052493594	-0.125295275	0.097105561	-0.021399573	0.041576276	0.056598248	0.074028943	-0.423601436	0.453096412	1.55624	0.718725	-0.154357	0.205512	5.55669	2.85605	-0.0624466	0.0801695	0.496981	0.35148	-0.033242	0.0371817	0.0419797	0.20227	0.0123883	0.0265585	0.295176	0.18413	0.0261979
56.3	0.947298155	0.594989679	-0.257657561	0.218504137	5.916007075	3.750168946	-0.103075004	0.128340967	0.762677428	0.533222709	-0.048208955	0.047658798	0.12550768	0.21911179	0.009348009	0.02934559	0.430785086	0.188545789	0.040611378	0.057793774	0.043237948	0.051460774	-0.124997191	0.095026239	-0.020924578	0.040552512	0.055118444	0.072377596	-0.410060256	0.44313341	1.53653	0.72848	-0.147193	0.203645	5.44753	2.85173	-0.0604242	0.0783464	0.485194	0.347895	-0.0321234	0.0365635	0.0365046	0.199746	0.0128218	0.026882	0.296841	0.184687	0.0249099
56.4	0.942628757	0.600031385	-0.254280291	0.216107782	5.81662059	3.736186187	-0.100709771	0.125541331	0.748775292	0.530528552	-0.047575975	0.047197825	0.120731936	0.215516069	0.009503187	0.029294966	0.427121046	0.183072676	0.039382743	0.056368478	0.042111712	0.050394764	-0.124635597	0.093019738	-0.020423069	0.039507777	0.05360668	0.070679506	-0.396584458	0.433067946	1.51619	0.737518	-0.140152	0.201659	5.33749	2.84502	-0.0584121	0.0765073	0.473366	0.344106	-0.0310099	0.0359252	0.0312418	0.197149	0.013264	0.0272105	0.298647	0.185085	0.0236573
56.5	0.937536822	0.60480808	-0.251014036	0.213839133	5.716985758	3.722830072	-0.0984099	0.122862085	0.734929025	0.527930573	-0.04696553	0.046738418	0.115977962	0.211887381	0.009672131	0.029214383	0.423513798	0.177779013	0.038131394	0.0549184	0.040963527	0.049297736	-0.124208032	0.091087408	-0.019896707	0.038443263	0.052066401	0.068938614	-0.383187605	0.422921224	1.49548	0.745993	-0.133264	0.199651	5.22767	2.83688	-0.0564274	0.074673	0.461605	0.340204	-0.0299091	0.0352797	0.0262084	0.19448	0.0137139	0.0275328	0.30059	0.185314	0.022446
56.6	0.931977705	0.609281241	-0.247843908	0.211679682	5.616806352	3.70988285	-0.096170637	0.120312412	0.721095744	0.525386934	-0.046374944	0.046277525	0.111210818	0.208190079	0.00984932	0.02910916	0.419927368	0.17266322	0.036856675	0.05344053	0.039790324	0.048163903	-0.123723067	0.089246262	-0.019344829	0.037356424	0.050493885	0.067147862	-0.369825296	0.412620645	1.4744	0.753892	-0.126532	0.197629	5.11808	2.82733	-0.0544684	0.072846	0.449914	0.336195	-0.0288207	0.034628	0.0213763	0.191682	0.0141681	0.0278374	0.302648	0.185411	0.0212703
56.7	0.925925839	0.613409059	-0.244733918	0.209582677	5.515790204	3.697234215	-0.093979897	0.117886359	0.707236982	0.52287999	-0.045798123	0.045807205	0.106406453	0.20441876	0.010031806	0.028979854	0.416343676	0.167750254	0.035559874	0.05193597	0.038592064	0.046996356	-0.123183313	0.087465199	-0.018770853	0.036250121	0.048889748	0.065313002	-0.356460948	0.40218931	1.45278	0.761114	-0.119955	0.19557	5.00815	2.81582	-0.0525293	0.0710257	0.438244	0.332044	-0.0277431	0.0339684	0.0167172	0.188733	0.0146265	0.0281128	0.304798	0.185413	0.0201279
56.8	0.919434579	0.617183923	-0.241716705	0.207582872	5.414412317	3.684782033	-0.091851617	0.115603505	0.693412601	0.520392863	-0.045240469	0.045333376	0.10160076	0.200586403	0.010221167	0.028824749	0.412815785	0.163021418	0.034252791	0.050406214	0.037379014	0.045797334	-0.122591509	0.08572403	-0.018180841	0.035125679	0.047268828	0.06343915	-0.343169549	0.391667057	1.43064	0.767648	-0.1135	0.193427	4.89799	2.80246	-0.0506037	0.0691971	0.426595	0.327727	-0.026671	0.0332933	0.012269	0.185647	0.0150903	0.0283454	0.307062	0.185302	0.0190269
56.9	0.912516854	0.620634539	-0.238789597	0.205714817	5.312779783	3.672842154	-0.089780003	0.113481176	0.679637392	0.517976514	-0.044701607	0.044864649	0.096821148	0.19675071	0.010420217	0.028639269	0.409310046	0.158478621	0.032934654	0.048857989	0.036152809	0.044574795	-0.121917982	0.084016408	-0.017575737	0.033987056	0.045633242	0.061537149	-0.329964608	0.381156448	1.40794	0.773482	-0.107183	0.191226	4.78744	2.7871	-0.0486944	0.067366	0.414958	0.323243	-0.0256066	0.0326065	0.00805415	0.182434	0.0155592	0.0285213	0.309423	0.185068	0.0179686
57	0.905207677	0.623717918	-0.235975423	0.203961952	5.211355022	3.661139607	-0.087780124	0.111528705	0.665970636	0.51558872	-0.044185674	0.044399467	0.092099773	0.192887571	0.010630976	0.028425256	0.405882711	0.154117944	0.031617069	0.047289166	0.034923543	0.043326272	-0.121175372	0.082340155	-0.016962433	0.032834234	0.043997239	0.059604537	-0.316946012	0.370620972	1.38478	0.778674	-0.10103	0.189031	4.67689	2.77005	-0.0468099	0.0655504	0.403379	0.318649	-0.0245553	0.031918	0.00410844	0.179052	0.016034	0.0286337	0.3119	0.184711	0.0169601
57.1	0.897471864	0.626399336	-0.233251154	0.202314174	5.109762552	3.649294479	-0.085844256	0.109743636	0.652358819	0.513178001	-0.043688693	0.043936764	0.087405735	0.188970128	0.010851126	0.028184603	0.402510119	0.149932897	0.03030009	0.045700568	0.033689437	0.042051687	-0.120378903	0.080691005	-0.016342258	0.031668577	0.042358806	0.057642454	-0.304060237	0.360033681	1.36136	0.783324	-0.0950384	0.186869	4.56711	2.75193	-0.0449527	0.0637518	0.391927	0.313998	-0.0235177	0.0312303	0.000390753	0.175478	0.0165133	0.0286743	0.314461	0.184232	0.015993
57.2	0.889326308	0.628687297	-0.230613445	0.200744959	5.008180473	3.637345869	-0.083971429	0.108118011	0.638818552	0.510736579	-0.043209612	0.043473499	0.08275549	0.185012866	0.011079075	0.027919219	0.39917071	0.145916628	0.028987788	0.044099718	0.032453977	0.040757264	-0.119527429	0.079071901	-0.015718021	0.030494143	0.040722888	0.055660377	-0.291322395	0.349409136	1.3375	0.787296	-0.0892072	0.184691	4.45748	2.73209	-0.043118	0.0619669	0.38055	0.309244	-0.0224921	0.0305396	-0.00308002	0.171738	0.0169924	0.0286414	0.317075	0.183628	0.0150671
57.3	0.880743856	0.630628836	-0.228044623	0.19926758	4.906614545	3.625576147	-0.082155712	0.106654011	0.625349692	0.508294541	-0.042744714	0.043013318	0.0781677	0.1810349	0.011317305	0.027629206	0.395883578	0.14208961	0.027681661	0.042491995	0.031219468	0.039447875	-0.118612363	0.077471373	-0.015089591	0.029314871	0.039091983	0.053665237	-0.278769149	0.338808172	1.31314	0.790503	-0.0835124	0.182455	4.34767	2.71014	-0.0413008	0.0601833	0.369209	0.304335	-0.0214746	0.0298399	-0.00628925	0.167834	0.0174713	0.0285341	0.319754	0.182889	0.0141804
57.4	0.871763801	0.632146901	-0.225551958	0.197847454	4.805112892	3.613494827	-0.080397899	0.105333422	0.611947209	0.505794383	-0.04229523	0.042550926	0.073647512	0.177021816	0.011565453	0.027318143	0.39263204	0.138434473	0.026380944	0.040884183	0.029985643	0.038127902	-0.117638733	0.075884312	-0.014457253	0.028134959	0.037465575	0.051663937	-0.266377673	0.328241611	1.28849	0.793069	-0.0779636	0.18023	4.23857	2.68694	-0.0395071	0.058417	0.357991	0.299355	-0.0204685	0.0291404	-0.00923963	0.163781	0.0179458	0.0283517	0.322467	0.181983	0.013332
57.5	0.862337318	0.633195682	-0.223094275	0.196429614	4.703141998	3.600601392	-0.078682073	0.104133686	0.598532709	0.50316198	-0.041853577	0.042077855	0.069150782	0.172937529	0.01181675	0.02699097	0.389361433	0.134953748	0.02508475	0.039276363	0.028749595	0.036795309	-0.11661597	0.074316634	-0.013822445	0.026955862	0.035840007	0.049654403	-0.254074857	0.317639815	1.26344	0.794907	-0.0725878	0.178031	4.12981	2.66214	-0.0377402	0.056677	0.346875	0.294301	-0.0194771	0.0284456	-0.0119736	0.159548	0.0184078	0.0280982	0.325163	0.180952	0.0125092
57.6	0.852484524	0.633791633	-0.220684234	0.195041488	4.600895293	3.58676928	-0.077015241	0.103053714	0.585129961	0.500378032	-0.04142201	0.041600594	0.064690065	0.168786316	0.012069055	0.026649533	0.38608276	0.131624653	0.023802027	0.037671646	0.027518476	0.035452158	-0.11554598	0.072764355	-0.013189562	0.025780091	0.034225098	0.047640495	-0.241907448	0.306997171	1.23811	0.796106	-0.0673714	0.175877	4.02179	2.63609	-0.0360029	0.0549603	0.335891	0.28919	-0.0185005	0.0277566	-0.0144809	0.155146	0.0188528	0.0277787	0.327825	0.179811	0.0117102
57.7	0.842249335	0.633960357	-0.218331877	0.193702766	4.498752204	3.572116328	-0.075405086	0.102091724	0.571790463	0.497462809	-0.041002457	0.041124659	0.060299237	0.16460848	0.012325266	0.026291297	0.382847508	0.128447532	0.02254385	0.036076283	0.026302661	0.034106795	-0.114429251	0.071198391	-0.012565103	0.024613392	0.032635012	0.04563518	-0.229953529	0.296383405	1.21242	0.796568	-0.0622957	0.173723	3.91428	2.60856	-0.0342906	0.0532634	0.325019	0.283986	-0.0175354	0.0270693	-0.0167419	0.150628	0.0192817	0.0273979	0.330462	0.178564	0.0109385
57.8	0.831630331	0.633715258	-0.216020556	0.192436758	4.396516051	3.556644726	-0.073838767	0.101245587	0.55848759	0.494435723	-0.040592003	0.040658199	0.055986503	0.160446256	0.012586686	0.025913086	0.379618886	0.125427696	0.021308775	0.034495359	0.025102688	0.032764431	-0.11324827	0.069609903	-0.011950454	0.023459899	0.031070287	0.043645397	-0.218199107	0.285869016	1.18613	0.796123	-0.0573519	0.171509	3.80645	2.57883	-0.032595	0.0515785	0.314186	0.278635	-0.0165786	0.0263778	-0.0187647	0.146029	0.0196911	0.0269577	0.33304	0.177238	0.0101888
57.9	0.820685678	0.633060387	-0.213769623	0.191219104	4.294792878	3.540146883	-0.072325036	0.100495861	0.545294651	0.491262873	-0.040193316	0.040199285	0.051786072	0.156303194	0.012852263	0.02551651	0.376420304	0.122552583	0.020106394	0.03293426	0.023927615	0.031428516	-0.112012572	0.067999943	-0.011351074	0.022323434	0.029543033	0.041676568	-0.206724371	0.275431333	1.1596	0.795019	-0.0525561	0.169333	3.69958	2.54803	-0.0309299	0.0499224	0.30351	0.27324	-0.0156368	0.0256946	-0.0205112	0.141382	0.0200744	0.0264663	0.335551	0.175855	0.00946628
58	0.80943291	0.631998179	-0.211577195	0.190034532	4.193712151	3.522449514	-0.070866433	0.099830883	0.532223699	0.487915734	-0.039805872	0.03974779	0.047710647	0.152167127	0.013121211	0.025105242	0.373264976	0.119817923	0.018941712	0.031398472	0.022781974	0.030102793	-0.110733556	0.066373926	-0.010770518	0.021207774	0.028059544	0.039734015	-0.195562099	0.265053887	1.13289	0.793278	-0.047918	0.167205	3.59379	2.51623	-0.0292996	0.0482992	0.293005	0.267816	-0.0147125	0.0250224	-0.0219792	0.136702	0.0204275	0.0259331	0.337983	0.17445	0.00877114
58.1	0.797849485	0.630521157	-0.209414299	0.188866126	4.093020476	3.503296654	-0.06944891	0.099233043	0.519235639	0.484360998	-0.039423924	0.039302615	0.043746483	0.148036666	0.013389675	0.024681088	0.370115703	0.117183138	0.017813803	0.029893362	0.021664191	0.028790844	-0.109422573	0.064741762	-0.010209289	0.020116477	0.026617726	0.037823119	-0.184671559	0.254710817	1.10589	0.790827	-0.0434426	0.165098	3.48869	2.48301	-0.0277041	0.0467072	0.28264	0.262336	-0.0138069	0.0243598	-0.0232046	0.132042	0.0207447	0.0253633	0.340286	0.17302	0.00809601
58.2	0.785935308	0.628690021	-0.207271388	0.187737665	3.992828484	3.482867971	-0.068070145	0.098691682	0.506344815	0.480621196	-0.039045437	0.03886934	0.039915018	0.143926952	0.013660702	0.024246552	0.367000854	0.114680552	0.016723752	0.028423452	0.020576948	0.027496955	-0.108074026	0.063094131	-0.009666782	0.019053049	0.025220355	0.035949171	-0.174101658	0.24446225	1.07868	0.787681	-0.0390958	0.162979	3.38466	2.4488	-0.026139	0.045146	0.272445	0.256811	-0.0129164	0.0237033	-0.0241883	0.127417	0.0210259	0.0247664	0.342469	0.171601	0.00744038
58.3	0.773674136	0.626482477	-0.205117564	0.186612102	3.892815615	3.460837831	-0.066717454	0.09818438	0.493500779	0.476655025	-0.038664461	0.038443112	0.036197807	0.139828342	0.01393079	0.023804577	0.363896493	0.112312513	0.015668369	0.026991523	0.019517409	0.026223194	-0.106695613	0.061433073	-0.009142587	0.018019959	0.023863456	0.03411494	-0.163805619	0.234297356	1.0511	0.783687	-0.0348775	0.160798	3.28107	2.41296	-0.0246012	0.043611	0.262364	0.251182	-0.0120402	0.0230483	-0.0249578	0.122844	0.0212663	0.0241496	0.344506	0.170247	0.00680149
58.4	0.761078694	0.623903348	-0.20294998	0.185497857	3.792880407	3.437147495	-0.065385489	0.097701362	0.480681043	0.472464852	-0.038279981	0.038027359	0.032601938	0.135732532	0.014198635	0.023360321	0.360772597	0.110053298	0.014641018	0.025606753	0.018481153	0.024976439	-0.105289535	0.059764059	-0.008632582	0.017021459	0.022540372	0.032329564	-0.15375014	0.224248729	1.02332	0.779028	-0.0308193	0.15863	3.17856	2.37609	-0.0231043	0.0421118	0.252462	0.24553	-0.0111862	0.0224045	-0.0255391	0.118372	0.021462	0.0235197	0.346356	0.168957	0.00617879
58.5	0.748120007	0.620944352	-0.200762004	0.184424077	3.692767622	3.411218824	-0.064076759	0.09722103	0.467849785	0.467967559	-0.037890972	0.037626845	0.029097577	0.131612035	0.014457756	0.022919393	0.357621421	0.107880368	0.013646154	0.024264003	0.01746946	0.023750717	-0.103871189	0.058101396	-0.00813774	0.016054753	0.02125288	0.030584994	-0.143924216	0.214231163	0.99551	0.773819	-0.0269056	0.156493	3.07763	2.33875	-0.0216485	0.0406516	0.242776	0.239887	-0.0103542	0.021774	-0.0259695	0.11397	0.021609	0.0228851	0.347996	0.167768	0.00556555
58.6	0.734895604	0.617628113	-0.198575884	0.183384893	3.593280804	3.38332587	-0.062801017	0.096739787	0.455115638	0.463210238	-0.037501214	0.037243021	0.025734023	0.127532372	0.014712184	0.022477129	0.354503959	0.105818059	0.01269349	0.022965594	0.016493067	0.022553327	-0.102438576	0.056418411	-0.007664214	0.015122736	0.020015437	0.028891743	-0.134435074	0.204343269	0.967516	0.767957	-0.0231468	0.154331	2.97778	2.30042	-0.0202335	0.0392293	0.233266	0.234224	-0.00954515	0.0211534	-0.0262151	0.109721	0.0217102	0.0222507	0.349451	0.166703	0.0049727
58.7	0.721430178	0.614034866	-0.19638177	0.182403807	3.494579353	3.354013106	-0.061549174	0.096257536	0.44250609	0.458271309	-0.037109108	0.036883752	0.022544948	0.123539664	0.014963185	0.022032595	0.351408524	0.103876392	0.011782873	0.021716592	0.015554209	0.021391359	-0.10097594	0.054725534	-0.007212476	0.014227689	0.018830788	0.027258263	-0.125323499	0.194660457	0.939319	0.761396	-0.0195211	0.152093	2.87896	2.26107	-0.0188563	0.0378402	0.223924	0.228522	-0.00875653	0.0205375	-0.0262722	0.10568	0.0217658	0.0216233	0.350704	0.165793	0.00440241
58.8	0.707719797	0.610162448	-0.194162649	0.181468349	3.396546585	3.32297864	-0.060313814	0.095748856	0.429995907	0.453115231	-0.036710691	0.036546637	0.019513006	0.119637742	0.015208002	0.021587576	0.348309122	0.102045532	0.010910556	0.020515941	0.014649913	0.020264571	-0.09948917	0.053017908	-0.006780842	0.013369005	0.017694308	0.025684405	-0.11654548	0.185176914	0.911029	0.754233	-0.0160282	0.149793	2.78148	2.221	-0.0175204	0.036483	0.214771	0.222801	-0.00798998	0.019927	-0.0261728	0.101874	0.0217728	0.0210072	0.351729	0.165017	0.00385268
58.9	0.69379911	0.606002943	-0.191926804	0.180561308	3.299405323	3.289915338	-0.059102408	0.09520979	0.417609744	0.447699319	-0.036307264	0.036230742	0.016646121	0.115805809	0.015445594	0.021146313	0.345241033	0.100322438	0.010079919	0.019362322	0.013783182	0.019172493	-0.097999446	0.051308743	-0.006371553	0.012545686	0.01661023	0.024168716	-0.108135687	0.175869362	0.882676	0.746509	-0.0127001	0.147445	2.68539	2.1802	-0.0162317	0.0351671	0.205821	0.217092	-0.00725058	0.0193274	-0.0259189	0.0982892	0.0217317	0.0204107	0.35253	0.164382	0.00332714
59	0.679661094	0.601556266	-0.189653384	0.179669465	3.203087301	3.254699136	-0.057903348	0.094631421	0.405336124	0.442009984	-0.035894419	0.035934087	0.013939825	0.112052475	0.015674229	0.020710207	0.342196162	0.09867849	0.009288813	0.01825512	0.01295214	0.018115791	-0.096516597	0.04961007	-0.005983343	0.011757092	0.015575738	0.022711402	-0.100079027	0.166742026	0.854388	0.738342	-0.00952197	0.145058	2.5911	2.13917	-0.0149898	0.0338955	0.197102	0.211419	-0.00653759	0.0187398	-0.0255356	0.0949446	0.0216432	0.0198377	0.35309	0.163839	0.002824
59.1	0.665304589	0.596842434	-0.187323874	0.178783061	3.107514045	3.217320815	-0.056709359	0.094003791	0.393161539	0.436048147	-0.035468527	0.035655013	0.011387224	0.108380108	0.015893943	0.020281919	0.339173788	0.097118976	0.008534238	0.01719318	0.012154704	0.017094899	-0.095043671	0.047926228	-0.005614357	0.011002507	0.014587467	0.021311964	-0.09236273	0.157817982	0.82611	0.729672	-0.0064916	0.142593	2.49841	2.0977	-0.0137945	0.0326643	0.188593	0.205759	-0.00585096	0.0181604	-0.0250547	0.0918347	0.0215105	0.0192953	0.353398	0.16336	0.00233993
59.2	0.650683342	0.591923791	-0.184899405	0.177912992	3.012296551	3.177909673	-0.055506631	0.093321786	0.381032399	0.429829315	-0.035022158	0.035395348	0.00896631	0.104785507	0.016103773	0.019864161	0.336154476	0.095658136	0.007811645	0.016175527	0.011386709	0.016110488	-0.093580643	0.046264944	-0.005262437	0.010281248	0.013639496	0.019970038	-0.084943114	0.149117741	0.79766	0.720314	-0.00361498	0.139966	2.40669	2.05512	-0.0126439	0.0314677	0.180245	0.200063	-0.00519033	0.0175821	-0.0245154	0.0889436	0.0213367	0.0187901	0.353442	0.162928	0.00187027
59.3	0.635871016	0.586786166	-0.182425996	0.177091738	2.917876562	3.136445817	-0.054310095	0.092583359	0.369006547	0.423364754	-0.034563684	0.035159781	0.006693807	0.101274269	0.016305688	0.019458672	0.333173136	0.094288468	0.007122926	0.015202535	0.010650652	0.015163113	-0.092134932	0.044627234	-0.004926328	0.009592747	0.012734286	0.018685977	-0.077858979	0.140669528	0.76929	0.710526	-0.000885039	0.137234	2.31672	2.01225	-0.011541	0.0303117	0.172111	0.194391	-0.0045566	0.0170105	-0.0239121	0.0862639	0.0211277	0.0183261	0.353244	0.162516	0.00142333
59.4	0.62081345	0.581440971	-0.179861954	0.176297256	2.823680699	3.092882597	-0.053099064	0.091777163	0.356998591	0.416633418	-0.034084519	0.034942663	0.004541716	0.097797821	0.01649381	0.01907438	0.330154188	0.092969733	0.006458812	0.014285114	0.009937417	0.014257821	-0.090708342	0.043033249	-0.004600173	0.008939514	0.011859063	0.017464754	-0.071010352	0.132415478	0.741049	0.700373	0.0016805	0.134409	2.22858	1.96918	-0.0104894	0.0291999	0.164199	0.188761	-0.00395256	0.0164485	-0.0232896	0.0837506	0.0208818	0.0179142	0.352754	0.162083	0.000992606
59.5	0.60562048	0.575888057	-0.177238044	0.175519636	2.730604784	3.04734188	-0.051891776	0.090895094	0.345135045	0.40965843	-0.033590951	0.034741647	0.002537559	0.094421633	0.016671188	0.018705477	0.327170177	0.091734635	0.005833021	0.013418623	0.009259552	0.013394816	-0.089302655	0.04147171	-0.004292113	0.008320755	0.011030562	0.016306429	-0.064508047	0.124425878	0.712882	0.689825	0.00407343	0.131464	2.14202	1.92569	-0.00948816	0.0281313	0.156486	0.183162	-0.00337855	0.0158947	-0.022613	0.0814175	0.0206061	0.0175559	0.352025	0.161594	0.000587565
59.6	0.590325631	0.570171213	-0.174552065	0.174769186	2.638749391	3.000226792	-0.050681564	0.08994268	0.333434775	0.402505835	-0.03308281	0.03455918	0.000691678	0.091183139	0.016840279	0.018349706	0.324226428	0.090592508	0.005246776	0.01260403	0.008619167	0.012577526	-0.087909784	0.039946142	-0.004003812	0.007737415	0.010251408	0.015214076	-0.05836864	0.116776648	0.684895	0.678948	0.00631008	0.128394	2.05735	1.88204	-0.00853776	0.0271007	0.148989	0.177595	-0.00283388	0.0153463	-0.0218849	0.0792733	0.0203068	0.0172518	0.351071	0.161026	0.000210547
59.7	0.574927836	0.564287797	-0.171792118	0.174027478	2.548072926	2.951407151	-0.049466742	0.088909158	0.321887582	0.39515751	-0.032557732	0.034389796	-0.001015585	0.088080626	0.017001243	0.018007682	0.321316356	0.089539491	0.004698572	0.011842629	0.00801474	0.011806174	-0.086534543	0.038462896	-0.003734624	0.007190248	0.009518961	0.014186965	-0.052564305	0.109464039	0.656984	0.667616	0.00838669	0.125139	1.9742	1.83774	-0.00763386	0.0261094	0.141676	0.172029	-0.0023173	0.0147992	-0.0211321	0.0772933	0.0199885	0.0170019	0.349898	0.160332	-0.000139086
59.8	0.559407155	0.558228206	-0.168936303	0.173274143	2.458175844	2.900789611	-0.04824047	0.087787674	0.310433668	0.387598965	-0.032011656	0.034227997	-0.002616587	0.085099142	0.017152603	0.017680549	0.318404178	0.08857546	0.00418439	0.011136942	0.007442072	0.011081478	-0.085177393	0.03702823	-0.003483558	0.006680298	0.008827424	0.013224964	-0.047023251	0.102478104	0.629319	0.656022	0.0102918	0.121751	1.893	1.79332	-0.00677944	0.0251624	0.134583	0.166513	-0.00183148	0.0142595	-0.0203909	0.0754512	0.0196541	0.0168045	0.348495	0.159481	-0.000464606
59.9	0.543816209	0.551978296	-0.165999297	0.172486293	2.369581142	2.848279283	-0.047006035	0.086583677	0.299142842	0.379820319	-0.031446731	0.034069497	-0.004096736	0.082239023	0.01729528	0.017367394	0.315538764	0.087674968	0.003708823	0.010488824	0.006905154	0.0104037	-0.083855817	0.035654712	-0.003252168	0.006208643	0.008181747	0.012326708	-0.041800134	0.095806578	0.60202	0.644295	0.0120264	0.118261	1.81403	1.74912	-0.00597605	0.0242573	0.127726	0.16107	-0.00137737	0.0137286	-0.0196419	0.07372	0.0193085	0.0166566	0.346898	0.158429	-0.000760587
60	0.528090925	0.545502374	-0.162927975	0.171612065	2.281516408	2.793621296	-0.045742235	0.085295875	0.287904939	0.371788773	-0.0308532	0.033904823	-0.005510402	0.079480377	0.017426799	0.017066728	0.312670027	0.086818459	0.003264396	0.009894774	0.006396175	0.0097688	-0.082572446	0.034350544	-0.003038973	0.00577441	0.007571644	0.011485473	-0.036783072	0.089413755	0.575023	0.632379	0.0135762	0.114641	1.73698	1.70484	-0.00522296	0.0233925	0.121081	0.155688	-0.000955712	0.0132049	-0.0189416	0.0720814	0.0189549	0.0165512	0.345089	0.157132	-0.00103567
60.1	0.512338589	0.538892552	-0.159785777	0.170723853	2.195034603	2.737533914	-0.044473823	0.083928163	0.276867779	0.363597855	-0.030242461	0.033742806	-0.006805932	0.076828195	0.017551619	0.0167802	0.309852201	0.086028455	0.002858549	0.009366529	0.00592301	0.009186045	-0.081320815	0.033121624	-0.00284348	0.005381792	0.007006611	0.010712357	-0.032094678	0.083345018	0.54837	0.620289	0.0149568	0.110893	1.66195	1.66055	-0.00451721	0.0225661	0.11465	0.150362	-0.000564601	0.012687	-0.0182441	0.0705082	0.0185998	0.0164874	0.343118	0.155599	-0.00127953
60.2	0.496571184	0.532142094	-0.156567165	0.169807042	2.110101762	2.680097114	-0.043197577	0.082480642	0.266025487	0.355257079	-0.029613489	0.033579059	-0.00799326	0.074274998	0.01767019	0.016507984	0.307077674	0.085298	0.002489504	0.008906537	0.005484007	0.008657252	-0.08010047	0.031973837	-0.002664749	0.005031673	0.006484326	0.010008754	-0.027714293	0.077594602	0.522067	0.608022	0.0161761	0.107009	1.58886	1.61623	-0.00385615	0.0217746	0.10842	0.145083	-0.000202435	0.0121726	-0.0175582	0.0689886	0.0182469	0.0164599	0.340996	0.15382	-0.00149249
60.3	0.480731518	0.525182898	-0.153237543	0.168816793	2.025963788	2.620999392	-0.04189635	0.080954432	0.255267382	0.346715918	-0.028959501	0.03340382	-0.009113383	0.071773756	0.017778708	0.016253868	0.304290179	0.084594923	0.002146032	0.008518757	0.005068365	0.008181289	-0.078913172	0.030907444	-0.002496685	0.004724298	0.005990181	0.009371958	-0.02352286	0.072076702	0.496173	0.595669	0.0172073	0.10303	1.51776	1.5719	-0.00324325	0.0210197	0.102397	0.139873	0.000127797	0.0116672	-0.016921	0.0674907	0.0178965	0.0164662	0.338711	0.151813	-0.00167983
60.4	0.464885407	0.518032692	-0.149816329	0.167752177	1.943019888	2.560553289	-0.040575832	0.079352896	0.244650973	0.338026493	-0.028284499	0.033216143	-0.010151765	0.069351922	0.017878887	0.016015979	0.301510204	0.083928991	0.001830816	0.008197429	0.004679415	0.007758295	-0.077754189	0.029923012	-0.002341469	0.004458451	0.005528782	0.008802076	-0.019559559	0.066841206	0.470796	0.583317	0.0180627	0.0989934	1.44888	1.52782	-0.00267789	0.0202972	0.0965908	0.134736	0.00042704	0.0111711	-0.0163135	0.0660464	0.0175517	0.0165	0.33629	0.149587	-0.00183831
60.5	0.449105959	0.510708162	-0.146321828	0.166616063	1.861717219	2.499115577	-0.039244208	0.077675431	0.2342442	0.329243368	-0.027592814	0.033015014	-0.011097185	0.067043337	0.017973117	0.015789973	0.298776048	0.083321023	0.001549385	0.007932491	0.00432242	0.007385832	-0.076621666	0.029024346	-0.002202984	0.00423114	0.005107649	0.008296508	-0.015875598	0.0619442	0.445981	0.57099	0.0187459	0.0949082	1.38228	1.48402	-0.00215691	0.0196097	0.0910047	0.129679	0.000696908	0.010686	-0.0157132	0.0646804	0.017217	0.0165536	0.333773	0.147145	-0.0019656
60.6	0.43341186	0.503183233	-0.142756603	0.165384626	1.782130845	2.436563127	-0.037906477	0.075919921	0.224053156	0.320347907	-0.026885099	0.032794622	-0.011961198	0.064837388	0.018061534	0.015576021	0.296090732	0.082767463	0.001298688	0.007717304	0.003994972	0.007059296	-0.075520795	0.028217699	-0.002079812	0.004039288	0.00472368	0.007849631	-0.012454573	0.057355733	0.42163	0.558533	0.0192533	0.0907582	1.31757	1.44003	-0.00167831	0.0189534	0.0856102	0.124672	0.000938416	0.0102097	-0.0151256	0.0633938	0.0168936	0.0166231	0.331172	0.144497	-0.00206359
60.7	0.417758426	0.495434664	-0.139094753	0.164037892	1.703631092	2.372909077	-0.036552924	0.074082903	0.213989548	0.311340819	-0.026156888	0.03254896	-0.012781337	0.062715599	0.018143455	0.015374108	0.293402744	0.082270286	0.00106934	0.007540753	0.003688611	0.006770444	-0.074441679	0.027509485	-0.001968164	0.003878023	0.00436604	0.00745162	-0.009202881	0.053044985	0.39785	0.546064	0.0195999	0.0865834	1.25499	1.3962	-0.00124077	0.0183231	0.0804162	0.119728	0.0011533	0.00974196	-0.0145884	0.0621869	0.0165831	0.0167043	0.328468	0.14166	-0.00214158
60.8	0.402159199	0.487450544	-0.135319227	0.162543066	1.626337564	2.30816204	-0.035175022	0.072176886	0.204068666	0.30221946	-0.025405011	0.032273768	-0.013558304	0.060686373	0.018217368	0.015182221	0.290717553	0.081806525	0.000859328	0.007397742	0.003401688	0.006516454	-0.073390288	0.026905431	-0.001867539	0.003743742	0.004032982	0.007099099	-0.006121074	0.049002349	0.374724	0.533676	0.019776	0.0824301	1.19461	1.35266	-0.000845047	0.017721	0.0754304	0.114868	0.00134083	0.00928827	-0.0140941	0.0610726	0.0162852	0.0167958	0.325662	0.138635	-0.00220268
60.9	0.386689724	0.479202392	-0.131472572	0.160904162	1.550886685	2.242286312	-0.033787707	0.070204133	0.194375656	0.292980618	-0.024636973	0.031967373	-0.014257756	0.058747633	0.018282359	0.015001491	0.288056828	0.081361739	0.00067105	0.007285317	0.003137124	0.006295283	-0.072373719	0.026399845	-0.001776988	0.003633555	0.003728424	0.006790808	-0.003273031	0.04522138	0.352259	0.521361	0.0197848	0.0783153	1.13636	1.30934	-0.000489629	0.0171447	0.0706443	0.110088	0.00150224	0.00884894	-0.0136066	0.0600562	0.0159982	0.0168996	0.322768	0.135427	-0.00224257
61	0.371396583	0.470720446	-0.127582826	0.159142645	1.477585072	2.175635052	-0.032403439	0.068174076	0.184952992	0.28367125	-0.023858313	0.031632554	-0.01487206	0.056891373	0.018340275	0.014833993	0.285449849	0.080951181	0.000501763	0.007193981	0.002893397	0.006099575	-0.071392888	0.025991016	-0.001693262	0.003542278	0.003450169	0.006518672	-0.000682037	0.041674849	0.330518	0.509151	0.0196432	0.0742789	1.08034	1.2664	-0.000172186	0.0165918	0.0660595	0.105388	0.0016399	0.0084249	-0.0131145	0.0591343	0.0157247	0.0170198	0.31981	0.132099	-0.0022621
61.1	0.35626457	0.46201596	-0.123641521	0.157258882	1.406242784	2.108365904	-0.031019331	0.066093852	0.175774927	0.274310821	-0.02306769	0.031268714	-0.015411587	0.055112252	0.018391158	0.014680832	0.282881616	0.080576758	0.000346411	0.007113625	0.002666045	0.005921525	-0.070445184	0.025676398	-0.001613688	0.003464081	0.003192729	0.006273934	0.001682256	0.0383399	0.309406	0.496922	0.0193491	0.070311	1.02616	1.22345	0.000108951	0.0160571	0.0616486	0.100746	0.00175513	0.00801407	-0.012628	0.0583117	0.0154653	0.0171592	0.316772	0.128684	-0.00226751
61.2	0.341256255	0.453003422	-0.119628015	0.155212072	1.336321869	2.040115743	-0.029629425	0.063966242	0.166761909	0.264839427	-0.022261456	0.030868747	-0.015905886	0.053389889	0.018432324	0.014543989	0.280316026	0.080209759	0.000195203	0.007038892	0.002445893	0.005751641	-0.069532507	0.02544493	-0.001532886	0.003392751	0.002943994	0.006045153	0.003908795	0.03513834	0.288991	0.484729	0.0189111	0.0664545	0.973942	1.18065	0.000354997	0.01554	0.057415	0.0961699	0.00184938	0.00761879	-0.0121745	0.0575759	0.0152192	0.0173222	0.313639	0.125201	-0.00226758
61.3	0.326387709	0.443718218	-0.115551733	0.153007117	1.267683897	1.971229105	-0.028222064	0.061808794	0.157897861	0.25531796	-0.021441089	0.030434049	-0.016346926	0.051728967	0.01846344	0.014425899	0.277737053	0.079837928	4.40E-05	0.006957876	0.002230479	0.005584256	-0.068646374	0.025282253	-0.001449695	0.00332339	0.002701095	0.005826064	0.006010197	0.032076775	0.269417	0.472709	0.0183402	0.0627666	0.92401	1.13843	0.000567098	0.0150433	0.05338	0.0916936	0.00192413	0.00724347	-0.0117466	0.0569474	0.0149856	0.017512	0.310404	0.121735	-0.00226165
61.4	0.311744217	0.434204238	-0.111444546	0.150666572	1.200924778	1.902263431	-0.02681374	0.059621943	0.149270663	0.245827489	-0.020613627	0.029967426	-0.016723024	0.050161353	0.018486916	0.014323715	0.275199558	0.079500243	-0.000100417	0.006854836	0.002025965	0.005409901	-0.067792867	0.025192505	-0.001368613	0.003249045	0.002472842	0.005606767	0.007926664	0.029227562	0.250643	0.460814	0.0176346	0.0592446	0.876144	1.09662	0.000746211	0.0145638	0.049529	0.087314	0.0019805	0.00688745	-0.0113226	0.0564251	0.0147679	0.0177252	0.307101	0.118312	-0.00224757
61.5	0.297339007	0.424439143	-0.10731282	0.148178743	1.136065772	1.833039306	-0.025414987	0.057401571	0.140882667	0.236341225	-0.01978114	0.029466107	-0.0170505	0.048681127	0.018502578	0.014237751	0.27270827	0.079201527	-0.000239912	0.006721966	0.001830501	0.005219819	-0.06697892	0.025178651	-0.001289086	0.003164095	0.002256871	0.005376252	0.009678693	0.026551025	0.232696	0.449038	0.0168108	0.0559192	0.830353	1.0553	0.000894407	0.0140985	0.0458578	0.0830287	0.00202058	0.00655063	-0.0109132	0.0559729	0.0145672	0.0179587	0.303734	0.114974	-0.00222797
61.6	0.283172961	0.414406144	-0.103137884	0.145525264	1.072949383	1.763469292	-0.024019222	0.055156734	0.132711168	0.226840022	-0.018940659	0.028928255	-0.017336183	0.047301292	0.018508773	0.014168319	0.270246933	0.078926381	-0.000376341	0.006565153	0.001642298	0.00501954	-0.066204906	0.025236285	-0.001211376	0.003068366	0.002051135	0.005141471	0.011294472	0.02409778	0.215559	0.437346	0.0158833	0.0528034	0.786519	1.01444	0.00101447	0.0136462	0.0423553	0.0788325	0.00204674	0.00623285	-0.0105238	0.0555958	0.0143824	0.0182116	0.300287	0.111755	-0.00220469
61.7	0.269253237	0.404097135	-0.098922746	0.142706322	1.011515918	1.693842028	-0.022620779	0.052881959	0.124750895	0.21736566	-0.018092778	0.0283507	-0.01757406	0.046028475	0.018505979	0.014113861	0.26778315	0.078669819	-0.000511762	0.00638288	0.00146005	0.004807766	-0.065452186	0.025364389	-0.001133415	0.002960633	0.001853516	0.004900856	0.012784655	0.021887462	0.199235	0.425743	0.0148509	0.0499011	0.744556	0.974032	0.00110656	0.0132053	0.0390176	0.0747342	0.00205929	0.0059351	-0.0101617	0.0552805	0.0142142	0.0184779	0.296758	0.108708	-0.00217918
61.8	0.255624939	0.393526835	-0.094703956	0.139737203	0.952312122	1.624044061	-0.021238598	0.05059232	0.117075806	0.207903048	-0.017244398	0.027737455	-0.017753502	0.04484386	0.018494342	0.014073799	0.265361405	0.078439707	-0.00064173	0.006175167	0.001287027	0.004581701	-0.064743236	0.025544297	-0.001056203	0.002839518	0.001668063	0.004650036	0.014103465	0.01986077	0.183789	0.414257	0.0137307	0.047244	0.704609	0.934302	0.00117249	0.0127748	0.035849	0.0707404	0.00205984	0.00565827	-0.0098118	0.0549902	0.0140636	0.0187511	0.293168	0.105876	-0.00214636
61.9	0.242302935	0.382706098	-0.090495552	0.136622312	0.895339264	1.554212668	-0.019877915	0.048298455	0.109685094	0.198470667	-0.016398395	0.027090151	-0.017878242	0.043742974	0.018474247	0.014048643	0.26299191	0.078228511	-0.00076728	0.005943707	0.001122324	0.004340684	-0.064083126	0.025763002	-0.000978899	0.002704867	0.00149318	0.00438725	0.015260014	0.017990424	0.169183	0.402839	0.0125291	0.0448205	0.666521	0.895176	0.00121336	0.012351	0.0328388	0.066848	0.00204935	0.00540044	-0.00947794	0.0547037	0.0139315	0.0190247	0.28953	0.103306	-0.00210574
62	0.229287307	0.371669535	-0.086305301	0.133376954	0.840534017	1.484603535	-0.01854232	0.046013966	0.102571529	0.189100003	-0.015556647	0.026412269	-0.017956395	0.042720448	0.018446919	0.014038452	0.26067838	0.078040819	-0.000889537	0.005691626	0.000964677	0.004085597	-0.063472737	0.026011175	-0.000900597	0.002557599	0.001326828	0.004112531	0.01626812	0.016252796	0.155376	0.391419	0.0112544	0.0426177	0.630097	0.856541	0.00123142	0.0119332	0.0299764	0.0630524	0.00202905	0.0051615	-0.00916821	0.0544015	0.0138195	0.0192917	0.285857	0.101052	-0.00205742
62.1	0.216516293	0.36039317	-0.082110604	0.129990744	0.787353804	1.415151517	-0.017227178	0.043751327	0.095658086	0.17976873	-0.014715223	0.025703836	-0.018012115	0.041766922	0.018411368	0.014042144	0.258384039	0.07787588	-0.00101454	0.005429623	0.000807796	0.003819368	-0.062908754	0.026279213	-0.00081795	0.002399215	0.001160369	0.003827795	0.017200333	0.014640646	0.142386	0.38001	0.00992818	0.0406444	0.59542	0.818566	0.00123003	0.0115211	0.0272622	0.0593568	0.00200139	0.00494088	-0.00890692	0.0540686	0.0137277	0.019545	0.28214	0.099126	-0.00200653
62.2	0.203976044	0.348889902	-0.077918879	0.126453364	0.73543849	1.34563694	-0.015925821	0.041507145	0.088901327	0.170462756	-0.013875807	0.024962812	-0.018063626	0.040867919	0.0183673	0.014061407	0.256080945	0.077663823	-0.001143429	0.005153427	0.00064986	0.003536866	-0.06238423	0.026549553	-0.000731531	0.002229386	0.000990967	0.003524218	0.018103287	0.013022825	0.130219	0.368619	0.00855182	0.0388767	0.562444	0.781322	0.00120934	0.0111135	0.024696	0.0557725	0.00196642	0.00473781	-0.00871271	0.0536695	0.0136559	0.0197762	0.278377	0.0975422	-0.00195724
62.3	0.19176908	0.337273031	-0.073766856	0.122816484	0.685398502	1.277275776	-0.01463574	0.039312785	0.082384484	0.161346637	-0.013044255	0.024198968	-0.018071727	0.040048984	0.018317227	0.014094585	0.25381819	0.07746814	-0.001266169	0.004872177	0.000500852	0.003254647	-0.061902526	0.026809865	-0.000647633	0.002055653	0.000832306	0.003224133	0.018887417	0.011620197	0.118859	0.357228	0.00713521	0.0372936	0.531109	0.744854	0.00117083	0.0107093	0.0222725	0.0523019	0.00192517	0.00455064	-0.00855355	0.0532638	0.0136053	0.0199829	0.274621	0.0963108	-0.00189773
62.4	0.179902844	0.325526343	-0.069649199	0.119076293	0.637250553	1.209636341	-0.013374453	0.037154419	0.07611425	0.152356975	-0.012221751	0.023411629	-0.018064756	0.03931595	0.018261101	0.014140835	0.251610117	0.077288838	-0.001380881	0.004593875	0.000361104	0.002976816	-0.061472773	0.027074609	-0.000568341	0.001880228	0.000684688	0.002931015	0.019579835	0.010421368	0.108302	0.345824	0.00569415	0.0358835	0.501408	0.70926	0.00111655	0.0103081	0.0199879	0.0489459	0.00187904	0.00437773	-0.00843919	0.0528256	0.0135753	0.0201617	0.270894	0.0954095	-0.00183075
62.5	0.168390061	0.31366865	-0.065575757	0.11524001	0.591089316	1.142836655	-0.012145593	0.035038063	0.07010475	0.143509172	-0.011410403	0.022602171	-0.018043919	0.038666873	0.018199428	0.014198787	0.249456632	0.077121952	-0.001485965	0.004323616	0.000231742	0.002706399	-0.061093895	0.027339316	-0.000494313	0.001705715	0.000549192	0.00264735	0.020179958	0.009413665	0.0984914	0.334364	0.00423748	0.0346115	0.473113	0.674422	0.00104816	0.00990856	0.0178329	0.0457024	0.00182869	0.00421699	-0.00836936	0.052358	0.0135648	0.0203107	0.267213	0.0948125	-0.00175662
62.6	0.157256408	0.301711385	-0.061565594	0.111313857	0.547054266	1.077069403	-0.010953164	0.032961388	0.064376981	0.134831159	-0.010613896	0.021770201	-0.018000816	0.038102345	0.018133897	0.014267394	0.247354111	0.076970358	-0.001579543	0.004064948	0.000114445	0.002445514	-0.060758356	0.027599291	-0.000425372	0.001534686	0.000427472	0.002374669	0.02067422	0.008585733	0.0893844	0.322787	0.00277632	0.0334623	0.446162	0.640316	0.000967049	0.00951011	0.0157991	0.0425624	0.00177523	0.0040662	-0.00833962	0.0518717	0.0135735	0.02043	0.263605	0.0944971	-0.00167514
62.7	0.146476808	0.289672301	-0.057614234	0.107299651	0.504894132	1.012370183	-0.009794019	0.030929458	0.058898083	0.126326254	-0.009831574	0.020916706	-0.017948205	0.03761229	0.018064907	0.014344907	0.245285285	0.076828471	-0.001662547	0.003822127	7.72E-06	0.002196524	-0.060461985	0.027847045	-0.000361433	0.001369123	0.000317465	0.002114615	0.021092766	0.007925012	0.0810011	0.311172	0.00131775	0.0324116	0.420621	0.607207	0.000873572	0.00911277	0.0138905	0.0395474	0.00171884	0.00392335	-0.00835727	0.0513715	0.0135997	0.0205209	0.260077	0.0944212	-0.00158941
62.8	0.136042003	0.277587643	-0.053727897	0.103211044	0.464647094	0.948730577	-0.008672828	0.028957127	0.053673434	0.117991571	-0.009064697	0.020046049	-0.017894868	0.037180267	0.017992654	0.014429824	0.243256181	0.076702036	-0.001733985	0.003599347	-8.85E-05	0.00196133	-0.060212527	0.028073681	-0.000303116	0.001210512	0.000219049	0.001868114	0.021443299	0.007393844	0.0733012	0.299511	-0.00012857	0.0314465	0.396367	0.575098	0.00076987	0.00871962	0.0121025	0.0366616	0.00166044	0.00378807	-0.0084197	0.0508579	0.0136411	0.0205862	0.256637	0.0945387	-0.00150047
62.9	0.125949766	0.265511831	-0.049925999	0.099071834	0.426279063	0.886554694	-0.007597949	0.027068296	0.04869854	0.109878196	-0.008317041	0.019164403	-0.017848168	0.036794833	0.017919153	0.014522014	0.241281311	0.076588373	-0.001796883	0.00339658	-0.00017646	0.001736423	-0.060011284	0.028276885	-0.000248002	0.001057906	0.000128584	0.001629069	0.021733888	0.006938324	0.0662695	0.287807	-0.00155043	0.0305601	0.373412	0.54408	0.000657567	0.0083316	0.0104333	0.0339057	0.00160081	0.0036588	-0.00852837	0.050329	0.013697	0.0206285	0.253312	0.0948017	-0.00141102
63	0.116147351	0.253440768	-0.04618652	0.094884722	0.389381766	0.825795931	-0.006565215	0.025280114	0.043916223	0.101966155	-0.007584914	0.018274725	-0.017816459	0.036460158	0.017843082	0.014620271	0.239325262	0.076501964	-0.001855634	0.003228742	-0.000260637	0.001532557	-0.059849304	0.028457075	-0.000193397	0.000915657	4.03E-05	0.001409071	0.022005486	0.006627205	0.0598618	0.276053	-0.00293874	0.0297435	0.351641	0.514123	0.000538294	0.00794964	0.00887802	0.0312795	0.00154035	0.00353406	-0.00868323	0.0498088	0.0137635	0.0206532	0.250091	0.0951729	-0.00132406
63.1	0.106677161	0.241405134	-0.042525592	0.090646467	0.354049038	0.766297969	-0.005571847	0.023589548	0.039341659	0.094244514	-0.006871279	0.017375706	-0.017792315	0.036181399	0.017765223	0.014726684	0.237381512	0.076360664	-0.001907415	0.003092101	-0.000338632	0.001353881	-0.059719719	0.028599802	-0.000141424	0.000787892	-4.31E-05	0.001213399	0.022252996	0.006413452	0.0540258	0.264245	-0.00428845	0.0289909	0.330943	0.485199	0.000413021	0.00757586	0.00743231	0.0287852	0.00147916	0.00341268	-0.00888169	0.0493105	0.0138371	0.020667	0.246976	0.0955747	-0.00124182
63.2	0.097555886	0.229498882	-0.038954858	0.086396965	0.320308381	0.708852993	-0.004612606	0.022010369	0.034980037	0.086815987	-0.006177565	0.016474826	-0.017772229	0.035953972	0.017686317	0.014839459	0.23546539	0.076197235	-0.001948654	0.002977042	-0.000407315	0.001199718	-0.059623029	0.028704335	-9.52E-05	0.000674315	-0.00011654	0.001042978	0.022456388	0.006301847	0.0487586	0.252397	-0.00558998	0.0283056	0.311377	0.457457	0.000282822	0.00721279	0.00609647	0.0264264	0.00141747	0.00329358	-0.00911315	0.0488482	0.0139158	0.0206737	0.243979	0.095961	-0.00116436
63.3	0.088763907	0.217772526	-0.035473995	0.082157449	0.287920733	0.653708489	-0.003686496	0.020549107	0.030800943	0.079712422	-0.005503857	0.015576508	-0.017771672	0.035765585	0.017606701	0.014957817	0.23357836	0.076033771	-0.001981158	0.002878623	-0.000468307	0.001069209	-0.059559075	0.028776875	-5.50E-05	0.00057421	-0.000181832	0.000897133	0.022635994	0.006260811	0.0440116	0.24051	-0.00683525	0.0276883	0.292833	0.430857	0.000149119	0.00686287	0.00486689	0.0242039	0.00135531	0.0031759	-0.00938016	0.0484251	0.013997	0.0206775	0.241111	0.0963002	-0.00109163
63.4	0.080395337	0.206218661	-0.032119844	0.077932807	0.257640222	0.600879354	-0.00281666	0.019203836	0.026908183	0.072945493	-0.004858098	0.014680133	-0.017773474	0.035631959	0.017528159	0.015081601	0.231757358	0.075889279	-0.002000083	0.002791937	-0.00051705	0.000958404	-0.059532169	0.028829122	-2.15E-05	0.000486217	-0.000233337	0.000770957	0.02273887	0.006256529	0.0397371	0.228582	-0.00802023	0.0271412	0.275202	0.40534	1.31E-05	0.0065279	0.00373942	0.0221175	0.00129248	0.00305868	-0.00966022	0.0480576	0.0140788	0.0206817	0.238399	0.0965758	-0.00102075
63.5	0.072436039	0.194865063	-0.02889166	0.073730949	0.229361226	0.550527029	-0.002001449	0.017983441	0.023288285	0.066537137	-0.004240138	0.013787932	-0.017782119	0.03554666	0.017451502	0.015209964	0.229994889	0.075761975	-0.002006724	0.00271418	-0.00055481	0.000864858	-0.059537579	0.028861708	5.71E-06	0.000409162	-0.000272611	0.000661547	0.022776793	0.006273034	0.0359076	0.216637	-0.00913816	0.0266711	0.258458	0.380955	-0.000123805	0.00621019	0.00271101	0.0201671	0.00122901	0.00294137	-0.00995129	0.0477481	0.0141592	0.020688	0.235839	0.0967651	-0.000953121
63.6	0.064825073	0.183733254	-0.025771955	0.069551226	0.202495843	0.502807531	-0.001229044	0.016884718	0.019865424	0.060511265	-0.003646733	0.012899741	-0.017812065	0.035500704	0.01737728	0.015341824	0.228252128	0.075640098	-0.002005545	0.002642077	-0.000585783	0.000784273	-0.059558362	0.028875173	2.86E-05	0.000340366	-0.000304861	0.000563312	0.022795405	0.006318801	0.0324882	0.204704	-0.010181	0.026287	0.242545	0.357697	-0.000259671	0.00591352	0.00178114	0.018356	0.00116507	0.00282408	-0.0102625	0.0474922	0.0142366	0.0206956	0.233413	0.0968503	-0.000893253
63.7	0.057539877	0.172855975	-0.022758782	0.065403773	0.176998881	0.457738592	-0.000500342	0.015914418	0.016631845	0.054879488	-0.003077328	0.01201902	-0.017868912	0.035480229	0.017304547	0.015476628	0.226524262	0.075525419	-0.00199706	0.002575798	-0.000611	0.000715895	-0.059597827	0.028869422	4.69E-05	0.000278313	-0.000331165	0.000474945	0.022808458	0.006381922	0.0294515	0.192809	-0.0111467	0.0259931	0.227452	0.335598	-0.000393731	0.00564066	0.000947645	0.0166847	0.0011005	0.00270659	-0.0105899	0.0472806	0.0143084	0.0207037	0.231103	0.096821	-0.000841145
63.8	0.050608616	0.16228238	-0.019862873	0.061317748	0.153131883	0.415721023	0.000176721	0.015101307	0.013620708	0.049682491	-0.002534083	0.01115352	-0.017944977	0.03549247	0.017234325	0.015614476	0.224822709	0.075431194	-0.001982373	0.002519232	-0.000630868	0.000665149	-0.059656372	0.028847019	6.25E-05	0.000227703	-0.000352247	0.000406463	0.02279404	0.006463073	0.0267679	0.180985	-0.0120314	0.0257924	0.213157	0.314683	-0.000524906	0.00539419	0.000207981	0.0151517	0.0010352	0.00258888	-0.0109241	0.0471196	0.0143729	0.0207132	0.228901	0.0966739	-0.00079447
63.9	0.043996262	0.152030857	-0.017078337	0.057302491	0.13062769	0.376978051	0.000803709	0.014454156	0.010793646	0.044954587	-0.002015756	0.010307581	-0.018044926	0.035535374	0.017166346	0.015753276	0.223135027	0.075356298	-0.001965641	0.002475529	-0.000648935	0.0006329	-0.059728437	0.028812574	7.78E-05	0.000188836	-0.000372669	0.000360263	0.022775492	0.006583363	0.024393	0.169256	-0.0128303	0.0256789	0.199558	0.294847	-0.000651521	0.0051757	-0.00044097	0.0137545	0.000969028	0.00247104	-0.0112652	0.0470017	0.0144287	0.0207208	0.226791	0.0964056	-0.000754243
64	0.037708386	0.142162946	-0.01441308	0.053363144	0.109483547	0.341817594	0.001382512	0.013956912	0.008152271	0.040746505	-0.001523778	0.009481174	-0.018164941	0.035603018	0.017101523	0.015893623	0.221452224	0.075255398	-0.001946212	0.002437971	-0.000664618	0.000612745	-0.059807588	0.028758717	9.22E-05	0.000161473	-0.000391867	0.000331395	0.02275135	0.006721416	0.0222932	0.157631	-0.0135436	0.0256479	0.186612	0.276059	-0.000773324	0.00498693	-0.00100473	0.0124854	0.000901678	0.002353	-0.0116166	0.0469134	0.014476	0.0207261	0.224758	0.096	-0.000720711
64.1	0.031680283	0.132771849	-0.011845551	0.049532127	0.089269146	0.311029737	0.001926072	0.013600631	0.005639323	0.037157994	-0.001053259	0.008681533	-0.018315279	0.035679296	0.0170392	0.016034119	0.219752995	0.075106339	-0.001926627	0.00240384	-0.000680395	0.000601612	-0.059885692	0.028685009	0.000105753	0.000144391	-0.000412504	0.000317647	0.022750637	0.006870266	0.0204519	0.146189	-0.0141692	0.0256909	0.174339	0.258395	-0.000889627	0.00483146	-0.00148475	0.0113449	0.000833227	0.00223586	-0.0119822	0.0468305	0.0145134	0.0207263	0.222775	0.0954407	-0.000697366
64.2	0.02602074	0.123844589	-0.009425511	0.045825992	0.070465168	0.284714486	0.002422662	0.013349887	0.003319602	0.034205312	-0.000613343	0.007909918	-0.018478617	0.035775356	0.016979891	0.016175958	0.218075704	0.074969081	-0.001901591	0.002365408	-0.000691018	0.000592254	-0.059972923	0.028600896	0.000116276	0.000132537	-0.000427287	0.000308062	0.022714327	0.00697911	0.018831	0.134975	-0.0147046	0.0257918	0.162661	0.241766	-0.000999477	0.00471092	-0.00188473	0.0103271	0.000763684	0.00212056	-0.0123544	0.0467738	0.0145427	0.020723	0.220852	0.0947526	-0.000679049
64.3	0.020752275	0.115401518	-0.007156608	0.042252404	0.053318203	0.263170516	0.002870306	0.013194964	0.001226434	0.03191964	-0.000204673	0.007169135	-0.018651732	0.035892331	0.01692495	0.016318344	0.216440195	0.074853051	-0.001869867	0.002321349	-0.000695131	0.000581787	-0.060070629	0.02851196	0.00012317	0.000122649	-0.000434442	0.00029736	0.022629673	0.007053265	0.0174172	0.124046	-0.0151525	0.0259453	0.151602	0.226223	-0.00110286	0.00462796	-0.00220945	0.00942427	0.000693074	0.00200834	-0.0127253	0.0467414	0.0145654	0.0207154	0.218999	0.0939565	-0.000662972
64.4	0.015830195	0.107463321	-0.005031805	0.038824614	0.037603452	0.246474651	0.00326706	0.013128751	-0.000667684	0.030307194	0.000173681	0.006463768	-0.018843578	0.03602202	0.016874753	0.016461226	0.214836521	0.074763376	-0.001834697	0.002272358	-0.000695644	0.000568014	-0.060174109	0.028426257	0.000128116	0.00011061	-0.00043765	0.000281022	0.022517966	0.007096523	0.0161849	0.113447	-0.0155112	0.026135	0.141117	0.211703	-0.00119869	0.00458256	-0.0024631	0.00862632	0.000621589	0.00190049	-0.0131008	0.0467157	0.0145834	0.0207017	0.217202	0.0930719	-0.000651191
64.5	0.011271564	0.100080132	-0.003044094	0.035555765	0.023345897	0.23468044	0.00361704	0.013132233	-0.002362407	0.029334634	0.000523204	0.005798553	-0.019051795	0.036173076	0.016829362	0.016604312	0.213259984	0.074688871	-0.001795025	0.002220357	-0.000691758	0.000554601	-0.060279321	0.028339846	0.000130302	0.000100832	-0.00043568	0.000265502	0.022379699	0.007126969	0.0151074	0.103218	-0.0157789	0.0263418	0.131133	0.198094	-0.00128625	0.00457393	-0.0026508	0.00792238	0.000549375	0.00179861	-0.013481	0.0466994	0.0145979	0.0206837	0.215448	0.0921126	-0.00064155
64.6	0.007012306	0.093302998	-0.001170186	0.032458248	0.009998821	0.227569642	0.003934063	0.013179354	-0.003928493	0.028945386	0.000848468	0.005178142	-0.019286315	0.036341368	0.016788434	0.01674624	0.211673854	0.074612584	-0.001753294	0.002165881	-0.000686206	0.000541385	-0.060372292	0.028249066	0.00013037	9.26E-05	-0.000431722	0.000250415	0.022251721	0.007171721	0.0141683	0.0934317	-0.0159635	0.0265648	0.121706	0.185474	-0.00136648	0.00460337	-0.00277781	0.00730136	0.00047655	0.00170498	-0.0138735	0.0466833	0.0146101	0.0206605	0.213713	0.0910962	-0.00063583
64.7	0.003044735	0.08717199	0.000584424	0.029565904	-0.002251667	0.224713109	0.004209314	0.013268679	-0.005345852	0.029054825	0.001148653	0.004615913	-0.019546159	0.036518218	0.01675186	0.01688578	0.210089273	0.074550736	-0.00171126	0.002113773	-0.00068025	0.000531641	-0.060459473	0.028161477	0.000129906	8.74E-05	-0.000427593	0.000239854	0.022127253	0.007226019	0.0133394	0.0841378	-0.0160647	0.0267819	0.112785	0.173735	-0.00143844	0.00466648	-0.00284926	0.00675129	0.000403532	0.00162159	-0.0142785	0.0466557	0.0146216	0.0206323	0.211981	0.0900481	-0.00063208
64.8	-0.00065231	0.081714349	0.002221853	0.026907168	-0.013493572	0.225375333	0.004442743	0.013388587	-0.006625602	0.029542824	0.001424141	0.004123637	-0.0198297	0.036700086	0.016719549	0.01702172	0.208497092	0.074513187	-0.001671013	0.002065589	-0.000675412	0.000525987	-0.060536618	0.028082023	0.000130543	8.62E-05	-0.000425369	0.000235263	0.0220058	0.007292496	0.0126034	0.0754022	-0.0160867	0.0269861	0.104344	0.162824	-0.00150232	0.00476051	-0.0028707	0.00626151	0.000330517	0.00155097	-0.0146978	0.046608	0.0146336	0.0205991	0.210234	0.0889945	-0.000630164
64.9	-0.004122677	0.077020111	0.003753765	0.024527465	-0.023914396	0.22903306	0.004640769	0.013518641	-0.007793049	0.030320506	0.001677617	0.003713642	-0.020140482	0.036870419	0.016692107	0.017152665	0.206886057	0.074463762	-0.001633173	0.002019445	-0.00067226	0.000522751	-0.060599599	0.028003935	0.000132056	8.72E-05	-0.000425937	0.000235073	0.021896616	0.007363948	0.011953	0.0673104	-0.0160361	0.0271803	0.0963807	0.152749	-0.00155859	0.00488317	-0.0028479	0.00582296	0.000257641	0.00149588	-0.0151436	0.0465229	0.0146493	0.0205607	0.208467	0.0879356	-0.000630905
65	-0.00734522	0.073043634	0.005168132	0.022423456	-0.033525921	0.234675961	0.004801731	0.013649347	-0.008852598	0.031272828	0.001907011	0.003392035	-0.020472399	0.037039668	0.016669127	0.017278449	0.205245071	0.074380267	-0.001598811	0.0019793	-0.000671869	0.000524017	-0.060641665	0.027922961	0.000135937	9.36E-05	-0.000430964	0.000243889	0.021804298	0.007469049	0.0113634	0.0599276	-0.0159115	0.0273386	0.0888412	0.143387	-0.0016059	0.00502503	-0.00278565	0.00542565	0.000185581	0.00145761	-0.0156141	0.0464085	0.0146701	0.0205184	0.206664	0.0868811	-0.000632851
65.1	-0.010267692	0.069712308	0.00644379	0.02063641	-0.04205923	0.241039578	0.004921244	0.013762874	-0.009764721	0.032246593	0.002108588	0.003168691	-0.020816714	0.037211064	0.016650717	0.01740077	0.203613413	0.074315611	-0.001563449	0.001934854	-0.000669741	0.000521019	-0.060676501	0.027852418	0.000138988	9.65E-05	-0.000433892	0.000246644	0.021689324	0.00753519	0.0108277	0.0533599	-0.0157219	0.0274705	0.0817514	0.134756	-0.00164547	0.00518423	-0.00268964	0.00506325	0.000114556	0.00143823	-0.0161066	0.0462748	0.0146985	0.0204739	0.204849	0.0858588	-0.000634987
65.2	-0.012866191	0.067010761	0.007580084	0.019186037	-0.049416338	0.247397811	0.00500934	0.013836329	-0.01051923	0.033145648	0.0022834	0.003045194	-0.021165229	0.037384048	0.016636471	0.017520218	0.201992112	0.074261978	-0.001524854	0.001885875	-0.000663897	0.000514369	-0.060704021	0.027786265	0.000140055	9.64E-05	-0.000432202	0.000243902	0.02153849	0.007566726	0.0103381	0.0477142	-0.0154735	0.0275779	0.0751051	0.126841	-0.00167749	0.00535566	-0.00256534	0.00473074	4.49E-05	0.00143833	-0.0166162	0.0461251	0.0147353	0.020429	0.203018	0.0848786	-0.000635082
65.3	-0.015140544	0.064931904	0.008584332	0.01809093	-0.055533052	0.253687061	0.005061238	0.01388349	-0.011108984	0.033979717	0.002432301	0.003018359	-0.021523926	0.037560949	0.016627662	0.01763515	0.200394377	0.074225382	-0.00148344	0.001833143	-0.00065467	0.000505093	-0.060724547	0.027728433	0.000139097	9.40E-05	-0.000426232	0.000236773	0.021358878	0.007570845	0.00987852	0.0430648	-0.0151645	0.0276383	0.0688543	0.119512	-0.00170058	0.00552817	-0.00241695	0.00442219	-2.25E-05	0.00145587	-0.017144	0.0459687	0.014782	0.0203851	0.201187	0.0839631	-0.000631147
65.4	-0.017122452	0.063431917	0.009467071	0.01735671	-0.060573196	0.259632732	0.005079752	0.013904265	-0.011555953	0.03472706	0.002557333	0.003075358	-0.02189644	0.037738634	0.016624504	0.017744572	0.198811934	0.074203306	-0.001440446	0.001777818	-0.000643263	0.000494057	-0.060734556	0.027679364	0.0001367	8.97E-05	-0.000417478	0.000226508	0.021161614	0.007556534	0.00944879	0.0395042	-0.0148067	0.0276715	0.0630043	0.112792	-0.00171541	0.00569796	-0.00224996	0.00413571	-8.74E-05	0.00148905	-0.0176917	0.0458072	0.0148393	0.0203427	0.199352	0.083126	-0.000623374
65.5	-0.018867166	0.062464581	0.010246021	0.016974142	-0.064930326	0.265064168	0.005074256	0.013896883	-0.011910485	0.035376271	0.00266201	0.003198399	-0.022288612	0.037914462	0.016626847	0.017847343	0.197220816	0.074185301	-0.001397732	0.001720669	-0.000631701	0.000481719	-0.0607247	0.027635736	0.000133675	8.43E-05	-0.000408401	0.000214065	0.02096869	0.007542642	0.00904244	0.0370624	-0.0144062	0.0276762	0.0575484	0.106646	-0.00172114	0.00585547	-0.0020688	0.00386943	-0.000148893	0.00153358	-0.0182602	0.0456427	0.014907	0.0203021	0.197506	0.0823743	-0.000612799
65.6	-0.020443538	0.061978267	0.010941922	0.016920595	-0.06896128	0.269925672	0.005051141	0.013859469	-0.012220613	0.035938006	0.002750432	0.003369969	-0.022707182	0.03808546	0.016633524	0.017941816	0.195594405	0.074167046	-0.001357577	0.001664925	-0.000622486	0.000470974	-0.060687493	0.027597638	0.000131019	7.97E-05	-0.000402027	0.000203202	0.020805075	0.007550766	0.00864935	0.0356645	-0.0139642	0.0276361	0.05246	0.100976	-0.00171622	0.00598825	-0.0018769	0.00362066	-0.000205946	0.00158379	-0.0188478	0.0454783	0.0149836	0.0202634	0.19563	0.0817156	-0.000599915
65.7	-0.021859824	0.061851708	0.01155531	0.017142903	-0.072500161	0.273922593	0.005005689	0.013789202	-0.012467721	0.036371921	0.002822979	0.003568399	-0.023146715	0.038241053	0.016644507	0.018027042	0.193943945	0.074152048	-0.001320718	0.001611867	-0.000615522	0.000462854	-0.060627856	0.027570875	0.000129592	7.65E-05	-0.000398583	0.000195743	0.020653229	0.007566267	0.00827635	0.0351969	-0.0134931	0.0275753	0.0477548	0.0958354	-0.00170113	0.00609275	-0.00167875	0.00339015	-0.000258083	0.00163576	-0.0194568	0.0453096	0.0150688	0.020227	0.193729	0.081149	-0.000584953
65.8	-0.023078203	0.061936079	0.012070644	0.017550759	-0.075351285	0.276736938	0.004934027	0.013685198	-0.012623923	0.036637635	0.002876535	0.003775347	-0.023597838	0.038384382	0.016659525	0.018103751	0.192277035	0.07415069	-0.001285354	0.001559527	-0.000608894	0.00045451	-0.060549318	0.027554748	0.000128726	7.34E-05	-0.000395813	0.00018884	0.02049285	0.007571519	0.00791646	0.0354365	-0.0129943	0.0274817	0.0434037	0.0911452	-0.00167463	0.00615885	-0.00147744	0.00317646	-0.000304428	0.00168397	-0.0200841	0.0451479	0.0151624	0.0201946	0.19181	0.0806801	-0.00056761
65.9	-0.024145757	0.062184404	0.012498371	0.018076709	-0.077853266	0.278783846	0.004840773	0.013558655	-0.012737966	0.036801933	0.002913218	0.003981664	-0.024064411	0.038522845	0.01667782	0.018171868	0.190559148	0.074128014	-0.001254811	0.001516568	-0.00060628	0.000452375	-0.060439969	0.027538595	0.000131119	7.74E-05	-0.000398844	0.000193909	0.020353405	0.00762525	0.00756808	0.0361484	-0.0124719	0.0273493	0.0393827	0.0868319	-0.00163606	0.00617939	-0.00127576	0.00297823	-0.000344417	0.00172406	-0.0207307	0.0450004	0.0152636	0.0201676	0.189853	0.0802963	-0.000548188
66	-0.024957745	0.062512941	0.012818918	0.018670185	-0.079431232	0.279615268	0.00472212	0.013394414	-0.012734602	0.036795334	0.002929921	0.004178367	-0.024534317	0.038659127	0.016700087	0.018232093	0.188849473	0.074112597	-0.001222862	0.001471751	-0.000601421	0.000448333	-0.060317412	0.027530267	0.000132278	8.04E-05	-0.00039907	0.000196725	0.020191609	0.00765184	0.00723762	0.0371549	-0.0119372	0.0271995	0.0357079	0.0829413	-0.00158667	0.00615467	-0.00107733	0.00279726	-0.000377873	0.00175375	-0.0213868	0.0448789	0.0153718	0.0201476	0.187905	0.0799798	-0.000524991
66.1	-0.025514923	0.062863236	0.013034842	0.019291517	-0.080076605	0.279138933	0.004582156	0.013190703	-0.012612889	0.036607694	0.00292762	0.004360875	-0.025004382	0.038791264	0.016726436	0.018284634	0.187149792	0.07410256	-0.001189014	0.001424239	-0.000593771	0.000441719	-0.060182209	0.027528252	0.000131902	8.12E-05	-0.000395771	0.000195804	0.020002849	0.007647927	0.00691769	0.038262	-0.0113886	0.027011	0.0323448	0.0793702	-0.00152576	0.00607791	-0.000884195	0.00263221	-0.000404258	0.00176928	-0.0220474	0.044783	0.0154854	0.0201348	0.185968	0.0797184	-0.000498765
66.2	-0.025855033	0.063188588	0.013157163	0.019911056	-0.080009721	0.277305755	0.004427915	0.012943947	-0.012401525	0.036236494	0.002908823	0.004525882	-0.025474986	0.038916961	0.016756022	0.018329604	0.185445024	0.074093737	-0.001153802	0.00137465	-0.000584064	0.000432856	-0.060030964	0.027530838	0.000130314	7.98E-05	-0.000389841	0.000191356	0.019793814	0.007618979	0.0066121	0.039354	-0.0108331	0.0267912	0.0292836	0.0761027	-0.00145425	0.00594996	-0.000698556	0.00248256	-0.000423594	0.00176943	-0.0227092	0.044711	0.0156021	0.0201298	0.184031	0.0795002	-0.000470229
66.3	-0.026003175	0.063466678	0.013196544	0.020507086	-0.079301233	0.274370787	0.004257866	0.012667595	-0.012110626	0.035718527	0.002875204	0.004672196	-0.025952342	0.039036681	0.016790106	0.018364943	0.183744425	0.074091292	-0.001118437	0.001323641	-0.000573282	0.000422336	-0.059863163	0.027540476	0.00012796	7.67E-05	-0.000382461	0.00018422	0.01957411	0.007572374	0.0063289	0.0403535	-0.0102789	0.0265503	0.0265228	0.0731461	-0.00137366	0.00577441	-0.000522764	0.00234813	-0.000436025	0.0017539	-0.0233735	0.0446664	0.0157219	0.0201308	0.182113	0.0793258	-0.000439447
66.4	-0.025993174	0.063670268	0.013163884	0.021062269	-0.078117887	0.270424901	0.00407561	0.012364691	-0.011762191	0.035068595	0.002828916	0.004798477	-0.026437979	0.03914945	0.016828368	0.018390102	0.18203868	0.074092214	-0.00108381	0.00127218	-0.000562344	0.000410885	-0.059675603	0.027556249	0.000125309	7.24E-05	-0.000374777	0.000175574	0.019351738	0.007515844	0.00606126	0.0411788	-0.00972365	0.0262645	0.0240241	0.0703967	-0.00128386	0.00554911	-0.000357753	0.00222649	-0.000441448	0.00172111	-0.0240387	0.0446463	0.0158431	0.0201367	0.18021	0.0791868	-0.000407286
66.5	-0.025962445	0.063850485	0.013101389	0.021588757	-0.077247398	0.265876425	0.003897911	0.012040988	-0.011455976	0.03434585	0.002778092	0.004907485	-0.026942996	0.03925674	0.016868854	0.018403824	0.180270921	0.074072735	-0.001053123	0.001221421	-0.000555143	0.000399942	-0.059449349	0.027569915	0.000123693	6.77E-05	-0.000371331	0.000166328	0.019167423	0.007484281	0.00581729	0.0418164	-0.00917591	0.0259501	0.0217931	0.0678789	-0.00118707	0.00528118	-0.000205279	0.00211708	-0.000440392	0.00167238	-0.0246982	0.0446463	0.0159613	0.020145	0.178281	0.0790599	-0.000375719
66.6	-0.025859335	0.063881888	0.012991527	0.022046935	-0.07626879	0.260367486	0.00371452	0.011694125	-0.011139999	0.033503609	0.002719438	0.004993633	-0.027455075	0.039358018	0.016910967	0.018407523	0.178468851	0.074049566	-0.001025511	0.001172547	-0.000549929	0.000389544	-0.05919662	0.027589819	0.000123117	6.29E-05	-0.000370288	0.000157573	0.018992273	0.007455758	0.00560059	0.0422519	-0.00864013	0.0256092	0.0198178	0.0655739	-0.00108494	0.00497626	-6.64E-05	0.00201815	-0.000433341	0.00160876	-0.025354	0.0446664	0.0160772	0.020155	0.176345	0.0789531	-0.000345191
66.7	-0.025577007	0.063756123	0.01280799	0.022416236	-0.074660164	0.254013625	0.00351778	0.011328494	-0.010749698	0.032552317	0.002647992	0.005056343	-0.027966014	0.03945501	0.01695535	0.018401402	0.176667235	0.074029249	-0.000997934	0.001125069	-0.000543636	0.000379398	-0.05892606	0.02761599	0.000122218	5.91E-05	-0.000368064	0.00015043	0.018803321	0.007415469	0.00540598	0.0424603	-0.00811416	0.0252222	0.0180658	0.0633925	-0.000978024	0.00463576	5.84E-05	0.00192693	-0.00042056	0.00153039	-0.0260059	0.0447033	0.0161909	0.0201668	0.174428	0.0788593	-0.00031423
66.8	-0.025200924	0.063490653	0.012574369	0.02269826	-0.072866728	0.247314268	0.003314396	0.010956668	-0.010343424	0.031563805	0.002567931	0.005097114	-0.028481078	0.039549564	0.017000494	0.01838537	0.174823678	0.074000869	-0.00097262	0.001084648	-0.000539039	0.000374044	-0.058627707	0.027640361	0.000122702	6.06E-05	-0.000368332	0.000151637	0.018622487	0.007403767	0.00524487	0.0424712	-0.00760642	0.0248099	0.0165385	0.0613773	-0.000868997	0.00427048	0.000168493	0.00184208	-0.000402955	0.00144015	-0.0266543	0.0447513	0.0163	0.0201789	0.172494	0.0787819	-0.000283695
66.9	-0.024687752	0.06306297	0.012282286	0.022890962	-0.070632219	0.239965369	0.003102917	0.01057035	-0.009887687	0.030494497	0.002478142	0.005115787	-0.028993542	0.039642753	0.017047222	0.018360338	0.172969867	0.073968873	-0.00094773	0.001046712	-0.000533973	0.000369656	-0.058311003	0.027664639	0.00012316	6.35E-05	-0.000368169	0.000155181	0.018433031	0.007388522	0.00511711	0.0422901	-0.00711758	0.0243671	0.0152149	0.0594898	-0.000759298	0.00388655	0.000263773	0.00176151	-0.000381141	0.00133979	-0.0272945	0.044809	0.0164048	0.0201894	0.170568	0.0787085	-0.000253953
67	-0.02402176	0.062464906	0.011930418	0.022994822	-0.067848071	0.231795554	0.002883791	0.01016554	-0.009368132	0.029320157	0.002378716	0.005112714	-0.029499345	0.039734284	0.017095894	0.018326652	0.171123854	0.073935856	-0.000922355	0.001008218	-0.00052729	0.000363572	-0.057980192	0.027691134	0.000122772	6.51E-05	-0.00036597	0.000156734	0.018226754	0.007349271	0.00501831	0.0419213	-0.00664587	0.0238814	0.0140722	0.0576695	-0.000649587	0.0034869	0.000344467	0.00168323	-0.000355556	0.00123033	-0.0279231	0.0448726	0.0165051	0.0201959	0.168659	0.0786323	-0.000225559
67.1	-0.023234271	0.061703736	0.011528929	0.023012984	-0.064669789	0.222877796	0.002661276	0.00974401	-0.008804388	0.028052338	0.002271732	0.005088868	-0.029997157	0.039824826	0.01714544	0.018285178	0.169271591	0.073896632	-0.000896806	0.000969445	-0.000519491	0.000355875	-0.057632158	0.027718054	0.000121736	6.52E-05	-0.000362328	0.000156199	0.018008171	0.007289594	0.00495858	0.0414137	-0.00620007	0.0233771	0.0131145	0.0559708	-0.000542589	0.0030837	0.000410439	0.00160628	-0.000327249	0.00111547	-0.0285364	0.0449375	0.016599	0.0201965	0.166752	0.0785496	-0.000199377
67.2	-0.022355058	0.060790755	0.011087989	0.02294904	-0.061234319	0.213344376	0.002438459	0.009309991	-0.008214177	0.02670967	0.002159138	0.005045397	-0.030488314	0.03991628	0.017195443	0.01823604	0.167404747	0.073847631	-0.00087155	0.000930866	-0.000511157	0.000346874	-0.057264631	0.027744967	0.000120305	6.41E-05	-0.00035794	0.000153938	0.017782746	0.007214531	0.00493191	0.0407752	-0.00577719	0.0228425	0.0123145	0.0543384	-0.000439138	0.0026814	0.000462303	0.00152935	-0.000296766	0.000996806	-0.029134	0.0450008	0.0166856	0.0201888	0.164837	0.0784599	-0.000176053
67.3	-0.021434697	0.059727735	0.010622845	0.022806005	-0.057751422	0.203322322	0.002218381	0.008869144	-0.007624273	0.025309093	0.002043752	0.004983135	-0.030975094	0.040011272	0.017245847	0.018178684	0.165520765	0.073791724	-0.000848099	0.00089326	-0.000503597	0.000336777	-0.056875919	0.027772595	0.000119138	6.17E-05	-0.000354331	0.000150012	0.017559869	0.007131479	0.00493976	0.0400338	-0.00537732	0.0222793	0.011656	0.0527572	-0.000340171	0.00228539	0.00050079	0.00145167	-0.000264712	0.00087626	-0.0297163	0.0450648	0.0167651	0.0201693	0.162917	0.0783741	-0.000156251
67.4	-0.020552889	0.058574943	0.010161989	0.022597913	-0.054604111	0.193199435	0.002009402	0.008423871	-0.007084977	0.023906433	0.001930923	0.004904324	-0.031464073	0.040114884	0.017294777	0.018112586	0.163586988	0.073706428	-0.000827047	0.000856982	-0.000498057	0.00032732	-0.05645582	0.027793316	0.000118413	5.90E-05	-0.000352922	0.000145683	0.017356529	0.00705831	0.00498794	0.0392382	-0.00500681	0.0217077	0.0111385	0.0512636	-0.000247566	0.00190503	0.000526437	0.00137297	-0.00023199	0.00075698	-0.0302819	0.0451256	0.0168344	0.0201358	0.160959	0.0782622	-0.000139848
67.5	-0.019624998	0.05734239	0.009678891	0.022326065	-0.051453851	0.183077103	0.001806146	0.00798757	-0.006552265	0.022508443	0.001815671	0.004811956	-0.031948471	0.040224914	0.017342644	0.018038443	0.161629114	0.073601905	-0.000807241	0.000822084	-0.000493151	0.000317448	-0.056009161	0.02780971	0.000117746	5.64E-05	-0.000352168	0.000141418	0.017160372	0.006986003	0.0050665	0.0383901	-0.00466129	0.0211135	0.0107353	0.0497983	-0.000161699	0.00154417	0.000540177	0.00129296	-0.000199038	0.000640385	-0.0308294	0.0451799	0.0168942	0.0200885	0.158989	0.0781386	-0.000126174
67.6	-0.018607192	0.05597505	0.009162906	0.021978235	-0.048010794	0.172768221	0.001602227	0.007557047	-0.005991201	0.021093624	0.001695871	0.004703838	-0.03242308	0.040338446	0.01738989	0.017957511	0.159672395	0.073493102	-0.000787994	0.000790018	-0.00048769	0.000307969	-0.055545584	0.027828221	0.000116921	5.47E-05	-0.000350798	0.000138812	0.016957224	0.006905237	0.00517988	0.037535	-0.00434428	0.0205129	0.0104407	0.0483884	-8.35E-05	0.00120999	0.000542993	0.00121194	-0.000166487	0.000528845	-0.0313632	0.0452271	0.0169465	0.0200292	0.157031	0.0780221	-0.000115268
67.7	-0.017560334	0.054496625	0.008632165	0.021562091	-0.044575754	0.162652966	0.001402783	0.007140848	-0.0054411	0.019714496	0.001574791	0.004581834	-0.032889563	0.040458519	0.017434838	0.017870438	0.157689844	0.07337082	-0.00077023	0.000763229	-0.000483055	0.00030091	-0.055058995	0.027844473	0.000116678	5.53E-05	-0.000350559	0.000139669	0.016758321	0.006836174	0.00532936	0.0367086	-0.00405765	0.0199177	0.0102466	0.0470505	-1.37E-05	0.000911834	0.000535869	0.00113041	-0.00013496	0.000425038	-0.0318824	0.0452676	0.0169893	0.0199586	0.155062	0.0779121	-0.000107192
67.8	-0.016480875	0.052918439	0.008086372	0.021086001	-0.041110612	0.152740948	0.001208541	0.00674044	-0.004896381	0.018374082	0.001452555	0.00444778	-0.033345394	0.040585674	0.017477742	0.017778472	0.155684712	0.073241657	-0.00075369	0.000741618	-0.000478944	0.000296551	-0.054553354	0.027852494	0.000116984	5.79E-05	-0.000351117	0.000143836	0.016559425	0.006779698	0.0055035	0.035908	-0.00379594	0.0193165	0.0101278	0.0457374	4.77E-05	0.000660393	0.000519974	0.00104897	-0.000104711	0.000330912	-0.0323869	0.0453047	0.0170237	0.0198783	0.153078	0.0778138	-0.000101803
67.9	-0.01534004	0.051232588	0.007520933	0.020548313	-0.037418598	0.142682943	0.001015848	0.00634734	-0.004330166	0.017025397	0.001328235	0.004301115	-0.033785929	0.040721124	0.017518999	0.017682775	0.153683603	0.073107106	-0.00073746	0.000721758	-0.000474066	0.000291298	-0.054034984	0.027857811	0.000116902	5.98E-05	-0.000350702	0.000147366	0.016352153	0.006707077	0.00570804	0.035181	-0.00356369	0.018732	0.0100863	0.044496	0.000100157	0.000481615	0.00049639	0.000968592	-7.63E-05	0.000250698	-0.0328739	0.0453422	0.0170511	0.0197901	0.151098	0.0777136	-9.92E-05
68	-0.014162403	0.049458129	0.00694392	0.019955232	-0.03360539	0.132589318	0.000827528	0.005964893	-0.003755769	0.015683687	0.001203512	0.004143085	-0.034209285	0.040868136	0.017557901	0.017584457	0.151681068	0.072961948	-0.000722082	0.000703735	-0.000468995	0.000284857	-0.053502178	0.027859623	0.000116689	6.10E-05	-0.000349942	0.000149741	0.016140706	0.006620203	0.0059397	0.0345436	-0.00336011	0.0181703	0.0101109	0.0433293	0.000143635	0.000411869	0.000466278	0.000890389	-5.00E-05	0.00019036	-0.033341	0.0453846	0.0170718	0.0196947	0.149115	0.0776067	-9.96E-05
68.1	-0.012965466	0.047616429	0.006361956	0.019313696	-0.02974757	0.122612722	0.000645089	0.005598102	-0.003182652	0.01437158	0.001079569	0.003975315	-0.034611603	0.041030513	0.017592488	0.01748598	0.149664603	0.072801024	-0.000707343	0.000687578	-0.000463783	0.000277561	-0.052952946	0.027855605	0.000116317	6.17E-05	-0.000348926	0.000151309	0.015926732	0.006521594	0.0061881	0.0339836	-0.00317983	0.017623	0.010181	0.0422032	0.000178727	0.000451796	0.000430816	0.000815544	-2.59E-05	0.00015806	-0.0337842	0.0454363	0.0170849	0.0195943	0.147113	0.0774824	-0.000102855
68.2	-0.01179945	0.045707643	0.005794758	0.018625772	-0.026033081	0.112885337	0.000472039	0.005252026	-0.002636194	0.0131102	0.000959888	0.003798437	-0.034998557	0.041206828	0.017622681	0.017386422	0.147619634	0.072608687	-0.000693396	0.000673633	-0.000458722	0.000270392	-0.052384319	0.027843847	0.000115782	6.20E-05	-0.000347996	0.000152717	0.015714486	0.006416408	0.00645877	0.033541	-0.00302799	0.0171148	0.0103005	0.0411745	0.000205228	0.000543703	0.000391068	0.000745349	-4.34E-06	0.000157499	-0.034208	0.0454985	0.0170908	0.0194891	0.145077	0.0773165	-0.000108692
68.3	-0.010660708	0.043790133	0.005237872	0.017904583	-0.022504295	0.103627401	0.000310123	0.004926776	-0.002121527	0.011934744	0.000843832	0.003614804	-0.035373638	0.04140663	0.017648963	0.017285588	0.145559869	0.072392627	-0.000680358	0.000661823	-0.00045412	0.000263076	-0.051795975	0.027824981	0.000115216	6.22E-05	-0.000347488	0.000153888	0.015508939	0.006310354	0.00674542	0.0332015	-0.00290058	0.0166423	0.0104552	0.0402264	0.00022366	0.000641228	0.000348115	0.000681045	1.46E-05	0.000177857	-0.0346161	0.0455729	0.017091	0.0193788	0.143024	0.0771165	-0.000115712
68.4	-0.009550501	0.041896913	0.004690905	0.017168974	-0.019161547	0.095166261	0.000159361	0.004641933	-0.001637597	0.010880152	0.000731358	0.00342992	-0.035733192	0.04161952	0.017670632	0.017183714	0.143480899	0.072148581	-0.000668425	0.000652706	-0.000450078	0.000255607	-0.051185239	0.02779822	0.00011468	6.26E-05	-0.000347533	0.000155157	0.015310354	0.006202267	0.00704002	0.0329525	-0.00279542	0.0162027	0.0106339	0.0393474	0.000234803	0.00072578	0.000303016	0.000624057	3.09E-05	0.000205283	-0.0350039	0.0456543	0.0170858	0.019263	0.140949	0.0768826	-0.000123888
68.5	-0.008433245	0.039992767	0.004145138	0.016408918	-0.015838203	0.087384004	1.65E-05	0.004394202	-0.001163779	0.009941177	0.000620669	0.003241794	-0.036075502	0.041844284	0.017688221	0.017082717	0.141399764	0.071892842	-0.000657419	0.000646836	-0.00044613	0.000248266	-0.050558603	0.027769755	0.000114171	6.34E-05	-0.000347654	0.000157074	0.015113052	0.006090971	0.00734714	0.0328187	-0.00271536	0.0158166	0.0108418	0.0385877	0.000238982	0.000789398	0.000256705	0.000575459	4.45E-05	0.000231205	-0.0353758	0.0457438	0.0170782	0.0191435	0.138875	0.076635	-0.000133058
68.6	-0.007330506	0.038078821	0.003608396	0.015625601	-0.012619532	0.080463276	-0.00011811	0.00418178	-0.000711231	0.0091468	0.000512901	0.003050542	-0.036399197	0.042083379	0.017700267	0.016984189	0.139307422	0.071625676	-0.000647389	0.000644634	-0.000442498	0.000241705	-0.049916086	0.027738952	0.000113793	6.47E-05	-0.000348141	0.000159788	0.014918745	0.005981561	0.00765504	0.0327573	-0.00265479	0.0154711	0.0110624	0.037911	0.000236997	0.000830714	0.000210051	0.000535966	5.55E-05	0.000252187	-0.0357318	0.0458437	0.0170684	0.0190213	0.136792	0.0763752	-0.000142825
68.7	-0.006266531	0.036196095	0.003086876	0.014839358	-0.009640993	0.074747544	-0.000239176	0.004004442	-0.000298335	0.00854209	0.000409724	0.002860327	-0.03670289	0.042337803	0.017706891	0.016889647	0.137194796	0.071339012	-0.000638621	0.000646447	-0.000439767	0.000237835	-0.049257017	0.027695242	0.000114008	6.69E-05	-0.000349769	0.000163923	0.014730615	0.005890466	0.00796341	0.0327645	-0.00261338	0.0151705	0.0112918	0.0373312	0.000229619	0.000850276	0.000163847	0.000505809	6.40E-05	0.000266956	-0.036073	0.0459575	0.0170586	0.0188966	0.134694	0.0761039	-0.000152765
68.8	-0.005202113	0.034317166	0.002571858	0.01403519	-0.006640719	0.069845261	-0.000354278	0.003859301	0.000111461	0.008081244	0.000309001	0.002667996	-0.036980827	0.042611158	0.017707591	0.016801348	0.135085064	0.071049121	-0.000630733	0.000650119	-0.000437069	0.000233352	-0.048590083	0.027644381	0.000114238	6.90E-05	-0.000351341	0.000167575	0.014541549	0.005791256	0.00827388	0.0328454	-0.00259155	0.0149244	0.0115319	0.0368759	0.000217509	0.000849281	0.000118804	0.000484519	7.01E-05	0.000275074	-0.0363955	0.0460906	0.0170508	0.0187696	0.13259	0.0758189	-0.000163038
68.9	-0.004143929	0.032459405	0.002066207	0.013219864	-0.003637718	0.065880827	-0.000463827	0.003749157	0.00051518	0.007778127	0.000211101	0.00247526	-0.037233158	0.042902545	0.017702299	0.01671997	0.13298394	0.070746511	-0.00062317	0.000655765	-0.000433956	0.000228841	-0.047914996	0.027585369	0.000114154	7.10E-05	-0.000352391	0.000171388	0.014351944	0.005683492	0.00857305	0.0329455	-0.00258306	0.0147128	0.0117662	0.0364961	0.000201523	0.000830006	7.56E-05	0.00047109	7.41E-05	0.000276875	-0.0366976	0.0462447	0.0170449	0.0186423	0.130484	0.0755037	-0.000173021
69	-0.00312575	0.030619769	0.001583183	0.012391383	-0.000759636	0.062853341	-0.000565396	0.003674074	0.00089647	0.007624314	0.000118377	0.002282479	-0.037460817	0.043211333	0.017690139	0.016646055	0.130876362	0.070416356	-0.000616117	0.000663231	-0.000430718	0.000224458	-0.047228708	0.027516996	0.000113856	7.32E-05	-0.000353224	0.000175263	0.014163694	0.005569017	0.00886505	0.0330786	-0.00258931	0.0145454	0.0119999	0.0362237	0.000182448	0.000794896	3.48E-05	0.00046388	7.60E-05	0.00027286	-0.0369794	0.0464204	0.0170404	0.0185151	0.128356	0.0751393	-0.000182644
69.1	-0.002133795	0.028843587	0.001116469	0.011566102	0.0020474	0.060934258	-0.000660532	0.003630652	0.001263204	0.007620287	2.97E-05	0.002092683	-0.037661198	0.043539838	0.017670229	0.016582599	0.128762462	0.070066424	-0.000609349	0.000672041	-0.000427331	0.000220067	-0.046531062	0.02744079	0.000113347	7.54E-05	-0.000353836	0.000179179	0.013977127	0.005448518	0.00914787	0.0332348	-0.00260907	0.0144204	0.0122304	0.03606	0.000161046	0.000746594	-3.16E-06	0.00046098	7.61E-05	0.000263703	-0.0372385	0.0466187	0.017037	0.0183898	0.126203	0.0747394	-0.000191432
69.2	-0.001202446	0.027166701	0.000675683	0.010753824	0.004614199	0.060179727	-0.000744673	0.003614245	0.001593772	0.007752222	-5.31E-05	0.001907084	-0.037841125	0.043896656	0.017643384	0.016527795	0.126637552	0.069686602	-0.000603055	0.000682282	-0.000424264	0.000215444	-0.045819771	0.027356648	0.00011282	7.76E-05	-0.000354737	0.000182806	0.013796487	0.005325954	0.00941014	0.033367	-0.00263671	0.0143171	0.0124428	0.0359561	0.000138013	0.000687654	-3.79E-05	0.000460491	7.46E-05	0.000250187	-0.0374805	0.046847	0.0170349	0.0182654	0.124023	0.0742929	-0.000198958
69.3	-0.000316886	0.025589427	0.000255981	0.009967445	0.007011984	0.060489974	-0.000819551	0.003627248	0.001897396	0.007992423	-0.000130801	0.001730401	-0.037997444	0.044267234	0.017609904	0.016481936	0.124515926	0.069285078	-0.000597498	0.000694269	-0.00042139	0.000211107	-0.04509672	0.027266534	0.000112228	8.02E-05	-0.000355778	0.000186655	0.013621089	0.005200838	0.00965969	0.0335018	-0.00267454	0.0142472	0.0126469	0.035949	0.000114067	0.000620948	-6.92E-05	0.000460804	7.17E-05	0.000233163	-0.0377012	0.0470927	0.0170337	0.0181423	0.121831	0.0738187	-0.000205756
69.4	0.000506887	0.02413617	-0.000137423	0.009217348	0.00917094	0.061530763	-0.000882721	0.00366354	0.002166269	0.008293459	-0.000202368	0.001566268	-0.038129669	0.044651565	0.017568511	0.016445426	0.122384099	0.068864322	-0.000592744	0.000707906	-0.000418927	0.000206863	-0.044359654	0.027172035	0.000111735	8.30E-05	-0.000357221	0.000190583	0.013451147	0.005075889	0.00989196	0.0336222	-0.00271983	0.0142018	0.0128381	0.0360188	8.99E-05	0.000549158	-9.67E-05	0.000460572	6.77E-05	0.000213507	-0.0378992	0.0473562	0.0170312	0.018021	0.119613	0.0733243	-0.000211891
69.5	0.00129435	0.022798257	-0.000511191	0.00849638	0.011190448	0.063195536	-0.000937773	0.003711484	0.002413087	0.008641422	-0.000269525	0.001412679	-0.038233301	0.045051766	0.017518662	0.016420812	0.120251261	0.068437022	-0.000588995	0.000722968	-0.000416929	0.000202735	-0.043615061	0.027074616	0.00011142	8.60E-05	-0.000359104	0.00019443	0.013286151	0.004952108	0.0100989	0.0336959	-0.00276802	0.0141643	0.0130071	0.0361239	6.59E-05	0.000474472	-0.000120543	0.000458805	6.28E-05	0.000191987	-0.0380729	0.0476394	0.0170279	0.0179031	0.117385	0.0728289	-0.000218013
69.6	0.002016258	0.021616832	-0.00085705	0.007833685	0.012908673	0.065163723	-0.000979632	0.003752173	0.002615746	0.008991014	-0.000330394	0.001275951	-0.038308425	0.045467591	0.017460658	0.016409173	0.118114061	0.067988085	-0.000585556	0.000739504	-0.000415251	0.000200341	-0.042861514	0.026965359	0.000111183	8.96E-05	-0.000361388	0.000198747	0.013128336	0.004842086	0.0102893	0.0337594	-0.00282244	0.0141474	0.0131634	0.0363042	4.27E-05	0.000399934	-0.000140501	0.000454825	5.72E-05	0.000169591	-0.0382195	0.0479471	0.0170213	0.0177937	0.11515	0.0723231	-0.000223416
69.7	0.002712632	0.020561724	-0.00118621	0.007211599	0.014555987	0.067327384	-0.001015346	0.003797523	0.002804605	0.009342176	-0.000387417	0.001154398	-0.038354664	0.045897689	0.017394547	0.016411517	0.11599319	0.06753266	-0.000582212	0.000756959	-0.000413398	0.00019851	-0.042106127	0.02684649	0.000110745	9.36E-05	-0.000363456	0.000203287	0.012974416	0.004732894	0.0104558	0.0337835	-0.00287876	0.0141356	0.0132971	0.0365168	2.07E-05	0.000328006	-0.00015664	0.000448203	5.11E-05	0.000147141	-0.0383357	0.0482779	0.017009	0.017695	0.11292	0.0718113	-0.00022849
69.8	0.003371122	0.01962075	-0.001493338	0.006624907	0.016103443	0.069521812	-0.001045804	0.003847603	0.00297692	0.009679059	-0.000439981	0.001049346	-0.038371812	0.046340686	0.017320005	0.016427816	0.113880846	0.067060307	-0.000579144	0.000775603	-0.000411427	0.000197059	-0.041346936	0.026720571	0.000110121	9.78E-05	-0.000365331	0.000208066	0.012824106	0.004622295	0.0105964	0.0337644	-0.00293522	0.0141242	0.0134075	0.0367484	3.31E-07	0.000261432	-0.000169037	0.000438765	4.47E-05	0.000125467	-0.0384189	0.04863	0.0169884	0.0176087	0.110686	0.0712791	-0.000233778
69.9	0.003991521	0.018819911	-0.001779622	0.006091669	0.01755304	0.07173229	-0.001071211	0.003899961	0.003133439	0.009999177	-0.000488274	0.000965815	-0.038360318	0.046795492	0.017237433	0.016458618	0.111780104	0.066575734	-0.00057639	0.000795434	-0.000409394	0.00019594	-0.040584842	0.026588528	0.000109338	0.000102497	-0.000367071	0.00021304	0.012678086	0.004511359	0.0107181	0.0337331	-0.00299397	0.014123	0.0135036	0.0370261	-1.81E-05	0.000204393	-0.000177805	0.000426521	3.82E-05	0.000105633	-0.0384684	0.0490016	0.0169575	0.0175369	0.108451	0.0707366	-0.000239496
70	0.004570803	0.018181665	-0.002045189	0.005633428	0.01889822	0.073924662	-0.001091628	0.003950631	0.003273813	0.010296535	-0.000532295	0.000908464	-0.038319485	0.047264929	0.017146516	0.016504431	0.109694489	0.066077366	-0.00057396	0.000816375	-0.000407429	0.000195074	-0.039818576	0.026452084	0.000108463	0.0001075	-0.000368826	0.000218122	0.012537809	0.004400307	0.0108111	0.0336518	-0.00304983	0.0141129	0.0135734	0.0372921	-3.45E-05	0.000162138	-0.000183132	0.000411608	3.17E-05	8.86E-05	-0.0384821	0.0493946	0.0169138	0.0174819	0.106224	0.0701881	-0.000245669
70.1	0.005090372	0.017699288	-0.002283956	0.005260281	0.020067822	0.075981216	-0.001106278	0.003994982	0.003389711	0.010555792	-0.000571083	0.000878273	-0.038250723	0.047757399	0.017046146	0.016565288	0.107608158	0.065557927	-0.000571642	0.000838273	-0.00040565	0.0001943	-0.039045771	0.026312068	0.000107569	0.000112771	-0.000370738	0.000223139	0.012403029	0.004290162	0.0108806	0.0335443	-0.00310432	0.0141012	0.0136223	0.0375648	-4.87E-05	0.000141098	-0.000185244	0.000394273	2.53E-05	7.57E-05	-0.0384604	0.0498173	0.016854	0.0174455	0.103987	0.069626	-0.000252073
70.2	0.005559698	0.017356969	-0.002499457	0.004982441	0.021083757	0.077859819	-0.001114277	0.004034642	0.003484064	0.010779513	-0.000605043	0.000875913	-0.038152396	0.048259132	0.016937475	0.016639998	0.105528675	0.06502323	-0.000569739	0.000861696	-0.000404062	0.000193982	-0.0382683	0.026170765	0.000106671	0.000118526	-0.000372798	0.000228384	0.012274195	0.004183143	0.0109303	0.0334274	-0.00315828	0.0140921	0.0136536	0.0378531	-6.05E-05	0.00014281	-0.000184391	0.000374843	1.92E-05	6.77E-05	-0.0384012	0.0502541	0.0167781	0.0174268	0.10175	0.0690628	-0.000260039
70.3	0.005961072	0.017122044	-0.002686012	0.004797959	0.021875328	0.079417547	-0.001114416	0.004066172	0.003548125	0.010952632	-0.00063315	0.000896217	-0.03802433	0.048769123	0.016819253	0.016727788	0.103452654	0.064472889	-0.000568211	0.000886862	-0.000402681	0.000194333	-0.037485308	0.026029355	0.000105766	0.000124815	-0.000375024	0.000233953	0.012151464	0.004081399	0.0109516	0.0332666	-0.00320681	0.0140692	0.0136578	0.038103	-6.99E-05	0.000159635	-0.000180845	0.000353712	1.34E-05	6.49E-05	-0.0383018	0.0507055	0.0166821	0.0174278	0.0995136	0.0684977	-0.000269616
70.4	0.00630969	0.016993523	-0.002848491	0.004705296	0.022497932	0.080649103	-0.001107568	0.004086278	0.003589103	0.01107762	-0.000656327	0.00093342	-0.037865108	0.049285358	0.016690999	0.016828355	0.10138501	0.063916157	-0.000566916	0.000913975	-0.000401356	0.000195566	-0.036698759	0.025890749	0.000104763	0.000131673	-0.000377266	0.000239952	0.012034591	0.003987215	0.0109537	0.0330998	-0.00325319	0.0140459	0.0136457	0.0383502	-7.71E-05	0.000181847	-0.0001749	0.000331317	8.09E-06	6.63E-05	-0.0381592	0.05117	0.0165632	0.0174514	0.0972883	0.0679406	-0.000280648
70.5	0.006601465	0.016967764	-0.002985562	0.004700301	0.022901456	0.081468749	-0.001092485	0.004084754	0.003600275	0.01114218	-0.000674407	0.000981331	-0.037675138	0.049807231	0.016553834	0.016942686	0.099329872	0.063348383	-0.000565592	0.000942999	-0.000400115	0.000197912	-0.035909936	0.025751372	0.000103677	0.000139115	-0.000379585	0.000246366	0.011924853	0.003906342	0.0109374	0.0329301	-0.0032965	0.0140225	0.0136174	0.0385883	-8.19E-05	0.000203284	-0.000166866	0.000308128	3.28E-06	7.00E-05	-0.0379735	0.0516464	0.0164213	0.0174999	0.0950841	0.0673898	-0.000292706
70.6	0.00684819	0.017010944	-0.003100559	0.00475768	0.023151949	0.081937423	-0.001071781	0.004068589	0.00359023	0.011156356	-0.000688223	0.001035051	-0.037455495	0.050332928	0.016407764	0.017070812	0.097289055	0.06277167	-0.000564184	0.000973858	-0.000398884	0.000201182	-0.035121254	0.025611742	0.000102492	0.000147126	-0.000381886	0.000253183	0.01182116	0.003837612	0.0108962	0.0327293	-0.00333323	0.0139857	0.0135639	0.0387747	-8.46E-05	0.000221163	-0.000157045	0.000284631	-1.00E-06	7.45E-05	-0.0377448	0.0521316	0.0162549	0.0175734	0.0929017	0.0668418	-0.000305872
70.7	0.007064338	0.017110711	-0.003198603	0.004864277	0.023330801	0.082184125	-0.001048493	0.004045907	0.003569852	0.011137729	-0.000698927	0.001092636	-0.037207404	0.050859725	0.016253522	0.017211779	0.095270235	0.062188237	-0.000562905	0.001006732	-0.000397645	0.000205254	-0.03433491	0.02547544	0.000101198	0.000155701	-0.000384111	0.000260447	0.011723255	0.003779098	0.0108418	0.0325418	-0.00336735	0.0139528	0.0134979	0.0389553	-8.53E-05	0.000234025	-0.000145745	0.0002613	-4.73E-06	7.85E-05	-0.0374742	0.0526211	0.0160643	0.0176702	0.090748	0.0662948	-0.000320486
70.8	0.007251534	0.017266521	-0.003281973	0.005018095	0.023451845	0.082255426	-0.001023171	0.004016725	0.003541285	0.011092054	-0.000706881	0.001152664	-0.036930074	0.051387111	0.016091724	0.017364735	0.093282749	0.061605415	-0.000561899	0.001041919	-0.000396469	0.000210155	-0.033550148	0.02534671	9.98E-05	0.000164849	-0.00038634	0.000268198	0.011632498	0.00373171	0.0107715	0.0323547	-0.00339647	0.0139178	0.0134167	0.0391071	-8.41E-05	0.000241484	-0.000133282	0.000238675	-7.88E-06	8.16E-05	-0.0371619	0.0531131	0.0158506	0.0177889	0.0886349	0.0657582	-0.000336433
70.9	0.007399538	0.017454642	-0.003347732	0.005203762	0.023479907	0.082119876	-0.000995752	0.003980042	0.003500682	0.011014873	-0.000711688	0.0012125	-0.036623574	0.051919713	0.015921778	0.017528576	0.09131552	0.061022046	-0.00056104	0.001079563	-0.000395385	0.000215805	-0.032766233	0.025226132	9.84E-05	0.000174508	-0.000388619	0.000276369	0.011547894	0.003697381	0.010683	0.0321538	-0.00341867	0.0138742	0.0133169	0.0392087	-8.14E-05	0.000243674	-0.000119948	0.00021726	-1.05E-05	8.33E-05	-0.0368098	0.0536122	0.0156148	0.0179268	0.086552	0.0652283	-0.000353533
71	0.007502426	0.017651789	-0.003393755	0.005406965	0.023399883	0.081723808	-0.000966678	0.003933376	0.003446851	0.010899627	-0.000713125	0.001269903	-0.036286	0.052464188	0.015742529	0.017702973	0.08936112	0.060431581	-0.000560184	0.00111975	-0.000394394	0.000222242	-0.031982127	0.025115971	9.70E-05	0.000184707	-0.000390959	0.000285004	0.011468693	0.003675668	0.0105876	0.0319807	-0.00343779	0.0138387	0.0132111	0.0393064	-7.72E-05	0.000240818	-0.000106026	0.000197543	-1.25E-05	8.36E-05	-0.0364185	0.0541254	0.0153582	0.0180817	0.0844932	0.0646957	-0.000371576
71.1	0.007571633	0.017849256	-0.003423455	0.005617066	0.023240066	0.081075747	-0.0009353	0.003877218	0.003382805	0.010751222	-0.00071154	0.00132344	-0.03591703	0.053008636	0.015554551	0.017887136	0.087429303	0.059839829	-0.000559557	0.001162665	-0.000393447	0.000229754	-0.031196884	0.025021155	9.55E-05	0.000195616	-0.000393299	0.00029434	0.011396259	0.003668711	0.010479	0.031805	-0.0034504	0.0137979	0.01309	0.0393598	-7.18E-05	0.000233416	-9.18E-05	0.000179971	-1.40E-05	8.24E-05	-0.0359868	0.0546386	0.0150822	0.018252	0.082466	0.0641622	-0.000390037
71.2	0.007587092	0.018007294	-0.003430596	0.005814712	0.022911261	0.08010521	-0.000900028	0.003811498	0.003297792	0.010561808	-0.000705835	0.001370458	-0.035520987	0.053551153	0.015358002	0.018078955	0.085506147	0.059235326	-0.000559049	0.001208569	-0.000392541	0.000238399	-0.030407352	0.024943022	9.40E-05	0.00020725	-0.000395638	0.000304443	0.01132944	0.003679359	0.0103605	0.0316362	-0.00345715	0.0137559	0.0129579	0.0393802	-6.55E-05	0.000222062	-7.74E-05	0.000164936	-1.51E-05	7.99E-05	-0.0355212	0.0551495	0.0147898	0.018434	0.0804514	0.0636117	-0.000408639
71.3	0.007558344	0.018119376	-0.003418268	0.005994324	0.022466501	0.078827831	-0.000860666	0.003734401	0.003198724	0.010334601	-0.00069635	0.00140947	-0.035094527	0.054088914	0.015151905	0.018276961	0.083597235	0.058634926	-0.00055881	0.001257402	-0.000391682	0.000248208	-0.029615855	0.024885533	9.24E-05	0.000219608	-0.000397973	0.000315313	0.011267991	0.003708901	0.0102412	0.031501	-0.00346037	0.0137238	0.0128251	0.0393995	-5.84E-05	0.000207418	-6.32E-05	0.000152751	-1.57E-05	7.62E-05	-0.0350202	0.0556544	0.0144827	0.018625	0.0784605	0.0630631	-0.000427223
71.4	0.007489289	0.018190213	-0.00338791	0.006152196	0.021897162	0.077235534	-0.000817693	0.003644183	0.00308459	0.010067302	-0.000683577	0.001440563	-0.03463936	0.05462042	0.014937482	0.018481228	0.081705873	0.058035598	-0.000558729	0.001309105	-0.000390886	0.000259156	-0.028823479	0.024848112	9.08E-05	0.000232729	-0.000400332	0.000326983	0.011211901	0.003759121	0.0101132	0.0313596	-0.00345584	0.0136843	0.0126812	0.039369	-5.08E-05	0.000190122	-4.93E-05	0.000143509	-1.59E-05	7.15E-05	-0.0344874	0.0561512	0.0141651	0.0188236	0.0764962	0.0625122	-0.000445364
71.5	0.007379853	0.018212469	-0.003339452	0.00628282	0.021192384	0.075314665	-0.000771582	0.003540561	0.002954253	0.009757574	-0.000667701	0.001463438	-0.034158566	0.055143625	0.014715912	0.018691691	0.079826793	0.057431101	-0.00055866	0.00136358	-0.000390133	0.000271207	-0.028030414	0.024832265	8.91E-05	0.000246667	-0.000402696	0.000339532	0.011159553	0.003831289	0.00998545	0.0312416	-0.00344675	0.0136501	0.0125366	0.0393275	-4.29E-05	0.000170886	-3.60E-05	0.000137081	-1.57E-05	6.60E-05	-0.0339281	0.0566382	0.0138414	0.0190286	0.0745515	0.0619495	-0.000462629
71.6	0.007253979	0.018218556	-0.003282931	0.006402269	0.020464499	0.0732937	-0.000725458	0.00343307	0.002821466	0.009435513	-0.000650501	0.001482235	-0.033651019	0.055656945	0.014487976	0.018907494	0.077987706	0.056841741	-0.000558855	0.001420353	-0.000389453	0.000284285	-0.027242722	0.024837261	8.75E-05	0.000261333	-0.000405082	0.000352851	0.011113483	0.003922482	0.00986172	0.0311543	-0.00343411	0.0136243	0.0123948	0.039287	-3.49E-05	0.000150429	-2.34E-05	0.000133113	-1.53E-05	6.00E-05	-0.0333426	0.0571133	0.0135154	0.0192375	0.072653	0.0614002	-0.000479202
71.7	0.007109087	0.018205146	-0.003218472	0.006508318	0.019707169	0.071183621	-0.000680041	0.003321988	0.002686181	0.009102702	-0.000632161	0.001496713	-0.033115347	0.056158113	0.014253886	0.019126295	0.076183724	0.056265231	-0.000559429	0.001479648	-0.000388874	0.000298407	-0.02645853	0.024866766	8.60E-05	0.000276722	-0.000407517	0.000367025	0.011073342	0.004032045	0.00973489	0.0310615	-0.00341428	0.0135915	0.0122476	0.0392052	-2.69E-05	0.000129335	-1.15E-05	0.000131082	-1.45E-05	5.35E-05	-0.0327334	0.0575754	0.0131921	0.0194462	0.0707957	0.0608626	-0.000495846
[truncated: 283 more rows]
[truncated: 131 more columns]
